# Supplementary material for: A sex-specific genome-wide association study of depression phenotypes in UK Biobank
Source: Mol Psychiatry. 2023 Feb 7;28(6):2469–79. doi: 10.1038/s41380-023-01960-0 (PMC10611579; doi:10.1038/s41380-023-01960-0)
Supplement: Supplementary file 9 — Supplementary Data 7 [file 41380_2023_1960_MOESM9_ESM.xlsx]

## Sheet: DrugTargetor-males
Supplementary Data 7a. GO processes between male-specific broad depression GWAS and genes targeted by antidepressants
Processes	p-value	FDR	InData	Network objects from Active data
DNA replication-dependent nucleosome assembly	2.71699e-06	0.000188261	2	Histone H3.1, Histone H3
rDNA heterochromatin assembly	2.71699e-06	0.000188261	2	Histone H3.1, Histone H3
nucleolar chromatin organization	3.03647e-06	0.000188261	2	Histone H3.1, Histone H3
DNA replication-dependent nucleosome organization	3.03647e-06	0.000188261	2	Histone H3.1, Histone H3
nucleolus organization	7.72e-06	0.000363803	2	Histone H3.1, Histone H3
interleukin-7-mediated signaling pathway	8.80168e-06	0.000363803	2	Histone H3.1, Histone H3
heterochromatin assembly	2.35061e-05	0.000752105	2	Histone H3.1, Histone H3
cellular response to interleukin-7	2.72941e-05	0.000752105	2	Histone H3.1, Histone H3
response to interleukin-7	2.72941e-05	0.000752105	2	Histone H3.1, Histone H3
regulation of androgen receptor signaling pathway	3.13641e-05	0.000777829	2	Histone H3.1, Histone H3
heterochromatin organization	4.03491e-05	0.00090969	2	Histone H3.1, Histone H3
regulation of megakaryocyte differentiation	7.24471e-05	0.00149724	2	Histone H3.1, Histone H3
amyloid fibril formation	8.57866e-05	0.00163655	2	Histone H3.1, Histone H3
regulation of gene silencing by miRNA	0.000143524	0.00233018	2	Histone H3.1, Histone H3
regulation of posttranscriptional gene silencing	0.000148047	0.00233018	2	Histone H3.1, Histone H3
regulation of gene silencing by RNA	0.000150334	0.00233018	2	Histone H3.1, Histone H3
telomere organization	0.000171706	0.0024374	2	Histone H3.1, Histone H3
regulation of intracellular steroid hormone receptor signaling pathway	0.000184188	0.0024374	2	Histone H3.1, Histone H3
negative regulation of gene expression, epigenetic	0.000186736	0.0024374	2	Histone H3.1, Histone H3
chromatin organization involved in negative regulation of transcription	0.000202393	0.00250967	2	Histone H3.1, Histone H3
regulation of gene silencing	0.000215917	0.00254987	2	Histone H3.1, Histone H3
nucleosome assembly	0.000238457	0.00268807	2	Histone H3.1, Histone H3
chromatin organization involved in regulation of transcription	0.000277451	0.00299164	2	Histone H3.1, Histone H3
regulation of transcription by RNA polymerase II	0.000339686	0.00351009	4	ZNF165, Histone H3.1, ZNF307, Histone H3
chromatin assembly	0.000389543	0.00381715	2	Histone H3.1, Histone H3
nucleosome organization	0.000411939	0.00381715	2	Histone H3.1, Histone H3
nucleus organization	0.000427213	0.00381715	2	Histone H3.1, Histone H3
subtelomeric heterochromatin assembly	0.000461752	0.00381715	1	Histone H3
subtelomeric heterochromatin organization	0.000461752	0.00381715	1	Histone H3
negative regulation of chromosome condensation	0.000461752	0.00381715	1	Histone H3
chromatin assembly or disassembly	0.000503516	0.00402813	2	Histone H3.1, Histone H3
DNA packaging	0.000754064	0.00566691	2	Histone H3.1, Histone H3
regulation of gene expression, epigenetic	0.000754064	0.00566691	2	Histone H3.1, Histone H3
protein-DNA complex assembly	0.00103616	0.00651557	2	Histone H3.1, Histone H3
regulation of transcription, DNA-templated	0.00105468	0.00651557	4	ZNF165, Histone H3.1, ZNF307, Histone H3
regulation of nucleic acid-templated transcription	0.00105738	0.00651557	4	ZNF165, Histone H3.1, ZNF307, Histone H3
regulation of RNA biosynthetic process	0.00106462	0.00651557	4	ZNF165, Histone H3.1, ZNF307, Histone H3
telomere assembly	0.00107717	0.00651557	1	Histone H3
pericentric heterochromatin organization	0.00107717	0.00651557	1	Histone H3
pericentric heterochromatin assembly	0.00107717	0.00651557	1	Histone H3
regulation of chromosome condensation	0.00107717	0.00651557	1	Histone H3
chromatin remodeling	0.00126168	0.00744991	2	Histone H3.1, Histone H3
regulation of centromere complex assembly	0.00138477	0.00787034	1	Histone H3
protein-DNA complex subunit organization	0.00139635	0.00787034	2	Histone H3.1, Histone H3
regulation of RNA metabolic process	0.00145473	0.00801718	4	ZNF165, Histone H3.1, ZNF307, Histone H3
blood coagulation	0.00161087	0.00837923	2	Histone H3.1, Histone H3
regulation of myeloid cell differentiation	0.00161828	0.00837923	2	Histone H3.1, Histone H3
coagulation	0.00163315	0.00837923	2	Histone H3.1, Histone H3
hemostasis	0.00165557	0.00837923	2	Histone H3.1, Histone H3
DNA conformation change	0.0017161	0.00851187	2	Histone H3.1, Histone H3
regulation of cellular macromolecule biosynthetic process	0.00177525	0.00863257	4	ZNF165, Histone H3.1, ZNF307, Histone H3
regulation of macromolecule biosynthetic process	0.00184687	0.00880814	4	ZNF165, Histone H3.1, ZNF307, Histone H3
regulation of nucleobase-containing compound metabolic process	0.00192205	0.00899374	4	ZNF165, Histone H3.1, ZNF307, Histone H3
regulation of histone exchange	0.00199977	0.00901714	1	Histone H3
positive regulation of histone exchange	0.00199977	0.00901714	1	Histone H3
depurination	0.00215347	0.00953681	1	Histone H3
regulation of cellular biosynthetic process	0.00220808	0.00960707	4	ZNF165, Histone H3.1, ZNF307, Histone H3
regulation of biosynthetic process	0.00241071	0.0103079	4	ZNF165, Histone H3.1, ZNF307, Histone H3
base-excision repair, AP site formation	0.00338247	0.0142178	1	Histone H3
telomere capping	0.00399654	0.016519	1	Histone H3
regulation of hemopoiesis	0.00419391	0.0169645	2	Histone H3.1, Histone H3
wound healing	0.00424113	0.0169645	2	Histone H3.1, Histone H3
negative regulation of DNA recombination at telomere	0.0044569	0.0172705	1	Histone H3
regulation of DNA recombination at telomere	0.0044569	0.0172705	1	Histone H3
regulation of gene expression	0.0047839	0.0182524	4	ZNF165, Histone H3.1, ZNF307, Histone H3
regulation of body fluid levels	0.00547695	0.02058	2	Histone H3.1, Histone H3
supramolecular fiber organization	0.00613717	0.0227167	2	Histone H3.1, Histone H3
chromatin remodeling at centromere	0.00736885	0.0267972	1	Histone H3
response to wounding	0.00745567	0.0267972	2	Histone H3.1, Histone H3
regulation of nitrogen compound metabolic process	0.00765815	0.0268132	4	ZNF165, Histone H3.1, ZNF307, Histone H3
cytokine-mediated signaling pathway	0.0077371	0.0268132	2	Histone H3.1, Histone H3
chromatin organization	0.00778448	0.0268132	2	Histone H3.1, Histone H3
DNA replication-independent nucleosome assembly	0.00798108	0.0271138	1	Histone H3
DNA replication-independent nucleosome organization	0.00813409	0.0272602	1	Histone H3
centromere complex assembly	0.00828709	0.0274026	1	Histone H3
regulation of primary metabolic process	0.00880547	0.0287336	4	ZNF165, Histone H3.1, ZNF307, Histone H3
regulation of cellular metabolic process	0.0103591	0.0333644	4	ZNF165, Histone H3.1, ZNF307, Histone H3
base-excision repair	0.0111906	0.0355805	1	Histone H3
regulation of macromolecule metabolic process	0.0121774	0.0382278	4	ZNF165, Histone H3.1, ZNF307, Histone H3
cellular protein-containing complex assembly	0.0125027	0.0387584	2	Histone H3.1, Histone H3
negative regulation of DNA recombination	0.013326	0.0408006	1	Histone H3
double-strand break repair via nonhomologous end joining	0.0139355	0.0421463	1	Histone H3
negative regulation of transcription by RNA polymerase II	0.0160037	0.0478181	2	Histone H3.1, Histone H3
negative regulation of chromosome organization	0.0166746	0.0492297	1	Histone H3
regulation of metabolic process	0.0169724	0.0495194	4	ZNF165, Histone H3.1, ZNF307, Histone H3

## Sheet: DrugTargetor - females
Supplementary Data 7b. GO processes between female-specific broad depression GWAS and genes targeted by antidepressants
Processes	p-value	FDR	InData	Network objects from Active data
interneuron migration from the subpallium to the cortex	3.41952e-09	5.08825e-06	3	Galpha(i)-specific amine GPCRs, Neuregulin 1, Dopamine D2 receptor
substrate-independent telencephalic tangential interneuron migration	1.15777e-08	5.74254e-06	3	Galpha(i)-specific amine GPCRs, Neuregulin 1, Dopamine D2 receptor
substrate-independent telencephalic tangential migration	1.15777e-08	5.74254e-06	3	Galpha(i)-specific amine GPCRs, Neuregulin 1, Dopamine D2 receptor
positive regulation of glial cell-derived neurotrophic factor production	3.7313e-07	0.000111044	2	Galpha(i)-specific amine GPCRs, Dopamine D2 receptor
regulation of glial cell-derived neurotrophic factor production	3.7313e-07	0.000111044	2	Galpha(i)-specific amine GPCRs, Dopamine D2 receptor
startle response	5.69207e-07	0.000132178	3	Galpha(i)-specific amine GPCRs, Neuregulin 1, Dopamine D2 receptor
negative regulation of dopamine receptor signaling pathway	6.21804e-07	0.000132178	2	Galpha(i)-specific amine GPCRs, Dopamine D2 receptor
regulation of transcription by RNA polymerase II	8.4775e-07	0.000138769	7	ZNF165, Galpha(i)-specific amine GPCRs, Neuregulin 1, Histone H3.1, ZNF307, Histone H3, Dopamine D2 receptor
positive regulation of dopamine uptake involved in synaptic transmission	9.32586e-07	0.000138769	2	Galpha(i)-specific amine GPCRs, Dopamine D2 receptor
positive regulation of catecholamine uptake involved in synaptic transmission	9.32586e-07	0.000138769	2	Galpha(i)-specific amine GPCRs, Dopamine D2 receptor
response to wounding	1.2052e-06	0.000149424	5	Galpha(i)-specific amine GPCRs, Neuregulin 1, Histone H3.1, Histone H3, Dopamine D2 receptor
adenylate cyclase-inhibiting dopamine receptor signaling pathway	1.30545e-06	0.000149424	2	Galpha(i)-specific amine GPCRs, Dopamine D2 receptor
branching morphogenesis of a nerve	1.30545e-06	0.000149424	2	Galpha(i)-specific amine GPCRs, Dopamine D2 receptor
telencephalon cell migration	1.80073e-06	0.00018343	3	Galpha(i)-specific amine GPCRs, Neuregulin 1, Dopamine D2 receptor
regulation of receptor internalization	1.85679e-06	0.00018343	3	Galpha(i)-specific amine GPCRs, Neuregulin 1, Dopamine D2 receptor
forebrain cell migration	1.97236e-06	0.00018343	3	Galpha(i)-specific amine GPCRs, Neuregulin 1, Dopamine D2 receptor
orbitofrontal cortex development	2.23735e-06	0.000195834	2	Galpha(i)-specific amine GPCRs, Dopamine D2 receptor
cerebral cortex GABAergic interneuron migration	2.79632e-06	0.000218996	2	Galpha(i)-specific amine GPCRs, Dopamine D2 receptor
hyaloid vascular plexus regression	2.79632e-06	0.000218996	2	Galpha(i)-specific amine GPCRs, Dopamine D2 receptor
positive regulation of growth	3.54235e-06	0.000234659	4	Galpha(i)-specific amine GPCRs, Neuregulin 1, Histone H3, Dopamine D2 receptor
negative regulation of dopamine secretion	4.10022e-06	0.000234659	2	Galpha(i)-specific amine GPCRs, Dopamine D2 receptor
regulation of dopamine uptake involved in synaptic transmission	4.10022e-06	0.000234659	2	Galpha(i)-specific amine GPCRs, Dopamine D2 receptor
interneuron migration	4.10022e-06	0.000234659	2	Galpha(i)-specific amine GPCRs, Dopamine D2 receptor
phospholipase C-activating dopamine receptor signaling pathway	4.10022e-06	0.000234659	2	Galpha(i)-specific amine GPCRs, Dopamine D2 receptor
regulation of catecholamine uptake involved in synaptic transmission	4.10022e-06	0.000234659	2	Galpha(i)-specific amine GPCRs, Dopamine D2 receptor
regulation of dopamine receptor signaling pathway	4.10022e-06	0.000234659	2	Galpha(i)-specific amine GPCRs, Dopamine D2 receptor
negative regulation of circadian sleep/wake cycle, sleep	4.84509e-06	0.000267019	2	Galpha(i)-specific amine GPCRs, Dopamine D2 receptor
cerebral cortex GABAergic interneuron development	5.65188e-06	0.000300357	2	Galpha(i)-specific amine GPCRs, Dopamine D2 receptor
regulation of transcription, DNA-templated	6.16116e-06	0.000300635	7	ZNF165, Galpha(i)-specific amine GPCRs, Neuregulin 1, Histone H3.1, ZNF307, Histone H3, Dopamine D2 receptor
regulation of nucleic acid-templated transcription	6.18885e-06	0.000300635	7	ZNF165, Galpha(i)-specific amine GPCRs, Neuregulin 1, Histone H3.1, ZNF307, Histone H3, Dopamine D2 receptor
regulation of RNA biosynthetic process	6.26322e-06	0.000300635	7	ZNF165, Galpha(i)-specific amine GPCRs, Neuregulin 1, Histone H3.1, ZNF307, Histone H3, Dopamine D2 receptor
negative regulation of hormone secretion	6.88536e-06	0.000320169	3	Galpha(i)-specific amine GPCRs, Neuregulin 1, Dopamine D2 receptor
neuron-neuron synaptic transmission	7.45112e-06	0.000326096	2	Galpha(i)-specific amine GPCRs, Dopamine D2 receptor
positive regulation of growth hormone secretion	7.45112e-06	0.000326096	2	Galpha(i)-specific amine GPCRs, Dopamine D2 receptor
DNA replication-dependent nucleosome assembly	9.49774e-06	0.000371912	2	Histone H3.1, Histone H3
rDNA heterochromatin assembly	9.49774e-06	0.000371912	2	Histone H3.1, Histone H3
regulation of locomotion involved in locomotory behavior	9.49774e-06	0.000371912	2	Galpha(i)-specific amine GPCRs, Dopamine D2 receptor
cerebral cortex GABAergic interneuron differentiation	9.49774e-06	0.000371912	2	Galpha(i)-specific amine GPCRs, Dopamine D2 receptor
adenohypophysis development	1.06138e-05	0.000373316	2	Galpha(i)-specific amine GPCRs, Dopamine D2 receptor
nucleolar chromatin organization	1.06138e-05	0.000373316	2	Histone H3.1, Histone H3
DNA replication-dependent nucleosome organization	1.06138e-05	0.000373316	2	Histone H3.1, Histone H3
regulation of RNA metabolic process	1.0818e-05	0.000373316	7	ZNF165, Galpha(i)-specific amine GPCRs, Neuregulin 1, Histone H3.1, ZNF307, Histone H3, Dopamine D2 receptor
receptor metabolic process	1.15872e-05	0.000373316	3	Galpha(i)-specific amine GPCRs, Neuregulin 1, Dopamine D2 receptor
synapse assembly	1.15872e-05	0.000373316	3	Galpha(i)-specific amine GPCRs, Neuregulin 1, Dopamine D2 receptor
regulation of synapse structural plasticity	1.17916e-05	0.000373316	2	Galpha(i)-specific amine GPCRs, Dopamine D2 receptor
grooming behavior	1.17916e-05	0.000373316	2	Galpha(i)-specific amine GPCRs, Dopamine D2 receptor
positive regulation of neurotransmitter uptake	1.17916e-05	0.000373316	2	Galpha(i)-specific amine GPCRs, Dopamine D2 receptor
peristalsis	1.30311e-05	0.000403964	2	Galpha(i)-specific amine GPCRs, Dopamine D2 receptor
regulation of receptor-mediated endocytosis	1.4246e-05	0.000418168	3	Galpha(i)-specific amine GPCRs, Neuregulin 1, Dopamine D2 receptor
drinking behavior	1.43324e-05	0.000418168	2	Galpha(i)-specific amine GPCRs, Dopamine D2 receptor
negative regulation of synaptic transmission, glutamatergic	1.43324e-05	0.000418168	2	Galpha(i)-specific amine GPCRs, Dopamine D2 receptor
regulation of cellular macromolecule biosynthetic process	1.53293e-05	0.000438654	7	ZNF165, Galpha(i)-specific amine GPCRs, Neuregulin 1, Histone H3.1, ZNF307, Histone H3, Dopamine D2 receptor
auditory behavior	1.56953e-05	0.000440654	2	Galpha(i)-specific amine GPCRs, Dopamine D2 receptor
regulation of macromolecule biosynthetic process	1.64283e-05	0.00045269	7	ZNF165, Galpha(i)-specific amine GPCRs, Neuregulin 1, Histone H3.1, ZNF307, Histone H3, Dopamine D2 receptor
activation of transmembrane receptor protein tyrosine kinase activity	1.712e-05	0.000459889	2	Galpha(i)-specific amine GPCRs, Neuregulin 1
wound healing	1.75185e-05	0.000459889	4	Galpha(i)-specific amine GPCRs, Neuregulin 1, Histone H3.1, Histone H3
regulation of nucleobase-containing compound metabolic process	1.76167e-05	0.000459889	7	ZNF165, Galpha(i)-specific amine GPCRs, Neuregulin 1, Histone H3.1, ZNF307, Histone H3, Dopamine D2 receptor
cellular potassium ion homeostasis	1.86063e-05	0.000461436	2	Galpha(i)-specific amine GPCRs, Dopamine D2 receptor
behavioral response to ethanol	1.86063e-05	0.000461436	2	Galpha(i)-specific amine GPCRs, Dopamine D2 receptor
positive regulation of renal sodium excretion	1.86063e-05	0.000461436	2	Galpha(i)-specific amine GPCRs, Dopamine D2 receptor
mechanosensory behavior	2.01542e-05	0.000491631	2	Galpha(i)-specific amine GPCRs, Dopamine D2 receptor
G protein-coupled receptor internalization	2.17638e-05	0.00051404	2	Galpha(i)-specific amine GPCRs, Dopamine D2 receptor
synaptic transmission, dopaminergic	2.17638e-05	0.00051404	2	Galpha(i)-specific amine GPCRs, Dopamine D2 receptor
regulation of cellular biosynthetic process	2.2459e-05	0.000520465	7	ZNF165, Galpha(i)-specific amine GPCRs, Neuregulin 1, Histone H3.1, ZNF307, Histone H3, Dopamine D2 receptor
GABAergic neuron differentiation	2.34349e-05	0.000520465	2	Galpha(i)-specific amine GPCRs, Dopamine D2 receptor
regulation of growth hormone secretion	2.34349e-05	0.000520465	2	Galpha(i)-specific amine GPCRs, Dopamine D2 receptor
negative regulation of circadian rhythm	2.34349e-05	0.000520465	2	Galpha(i)-specific amine GPCRs, Dopamine D2 receptor
activation of protein kinase activity	2.45694e-05	0.000537636	3	Galpha(i)-specific amine GPCRs, Neuregulin 1, Dopamine D2 receptor
anatomical structure regression	2.51676e-05	0.000542745	2	Galpha(i)-specific amine GPCRs, Dopamine D2 receptor
regulation of biosynthetic process	2.61901e-05	0.000549578	7	ZNF165, Galpha(i)-specific amine GPCRs, Neuregulin 1, Histone H3.1, ZNF307, Histone H3, Dopamine D2 receptor
negative regulation of adenylate cyclase activity	2.69618e-05	0.000549578	2	Galpha(i)-specific amine GPCRs, Dopamine D2 receptor
nucleolus organization	2.69618e-05	0.000549578	2	Histone H3.1, Histone H3
positive regulation of urine volume	2.69618e-05	0.000549578	2	Galpha(i)-specific amine GPCRs, Dopamine D2 receptor
regulation of body fluid levels	2.92645e-05	0.000588453	4	Galpha(i)-specific amine GPCRs, Histone H3.1, Histone H3, Dopamine D2 receptor
arachidonate transport	3.07348e-05	0.00059394	2	Galpha(i)-specific amine GPCRs, Dopamine D2 receptor
interleukin-7-mediated signaling pathway	3.07348e-05	0.00059394	2	Histone H3.1, Histone H3
arachidonic acid secretion	3.07348e-05	0.00059394	2	Galpha(i)-specific amine GPCRs, Dopamine D2 receptor
adenylate cyclase-activating adrenergic receptor signaling pathway	3.27135e-05	0.000600959	2	Galpha(i)-specific amine GPCRs, Dopamine D2 receptor
response to inactivity	3.27135e-05	0.000600959	2	Galpha(i)-specific amine GPCRs, Dopamine D2 receptor
behavioral response to cocaine	3.27135e-05	0.000600959	2	Galpha(i)-specific amine GPCRs, Dopamine D2 receptor
phasic smooth muscle contraction	3.27135e-05	0.000600959	2	Galpha(i)-specific amine GPCRs, Dopamine D2 receptor
neuromuscular process	3.60124e-05	0.000645182	3	Galpha(i)-specific amine GPCRs, Neuregulin 1, Dopamine D2 receptor
icosanoid secretion	3.68552e-05	0.000645182	2	Galpha(i)-specific amine GPCRs, Dopamine D2 receptor
regulation of postsynaptic neurotransmitter receptor internalization	3.68552e-05	0.000645182	2	Galpha(i)-specific amine GPCRs, Neuregulin 1
negative regulation of cyclase activity	3.68552e-05	0.000645182	2	Galpha(i)-specific amine GPCRs, Dopamine D2 receptor
adrenergic receptor signaling pathway	3.90181e-05	0.000659761	2	Galpha(i)-specific amine GPCRs, Dopamine D2 receptor
postsynaptic modulation of chemical synaptic transmission	3.90181e-05	0.000659761	2	Galpha(i)-specific amine GPCRs, Dopamine D2 receptor
negative regulation of catecholamine secretion	3.90181e-05	0.000659761	2	Galpha(i)-specific amine GPCRs, Dopamine D2 receptor
memory	3.97661e-05	0.000664853	3	Galpha(i)-specific amine GPCRs, Neuregulin 1, Dopamine D2 receptor
negative regulation of cytosolic calcium ion concentration	4.12424e-05	0.000667051	2	Galpha(i)-specific amine GPCRs, Dopamine D2 receptor
negative regulation of lyase activity	4.12424e-05	0.000667051	2	Galpha(i)-specific amine GPCRs, Dopamine D2 receptor
negative regulation of voltage-gated calcium channel activity	4.12424e-05	0.000667051	2	Galpha(i)-specific amine GPCRs, Dopamine D2 receptor
cerebral cortex neuron differentiation	4.58751e-05	0.000734001	2	Galpha(i)-specific amine GPCRs, Dopamine D2 receptor
regulation of neurotransmitter uptake	4.82833e-05	0.00075627	2	Galpha(i)-specific amine GPCRs, Dopamine D2 receptor
nervous system process involved in regulation of systemic arterial blood pressure	4.82833e-05	0.00075627	2	Galpha(i)-specific amine GPCRs, Dopamine D2 receptor
regulation of renal sodium excretion	5.07529e-05	0.00077856	2	Galpha(i)-specific amine GPCRs, Dopamine D2 receptor
striatum development	5.07529e-05	0.00077856	2	Galpha(i)-specific amine GPCRs, Dopamine D2 receptor
prepulse inhibition	5.32837e-05	0.00078186	2	Galpha(i)-specific amine GPCRs, Dopamine D2 receptor
negative adaptation of signaling pathway	5.32837e-05	0.00078186	2	Galpha(i)-specific amine GPCRs, Dopamine D2 receptor
desensitization of G protein-coupled receptor signaling pathway	5.32837e-05	0.00078186	2	Galpha(i)-specific amine GPCRs, Dopamine D2 receptor
positive regulation of neuroblast proliferation	5.32837e-05	0.00078186	2	Galpha(i)-specific amine GPCRs, Dopamine D2 receptor
negative regulation of secretion by cell	5.35952e-05	0.00078186	3	Galpha(i)-specific amine GPCRs, Neuregulin 1, Dopamine D2 receptor
positive regulation of receptor internalization	5.58757e-05	0.000799453	2	Galpha(i)-specific amine GPCRs, Dopamine D2 receptor
positive regulation of long-term synaptic potentiation	5.58757e-05	0.000799453	2	Galpha(i)-specific amine GPCRs, Dopamine D2 receptor
adaptation of signaling pathway	5.8529e-05	0.000829439	2	Galpha(i)-specific amine GPCRs, Dopamine D2 receptor
positive regulation of developmental growth	6.0702e-05	0.000851684	3	Galpha(i)-specific amine GPCRs, Neuregulin 1, Dopamine D2 receptor
icosanoid transport	6.12434e-05	0.000851684	2	Galpha(i)-specific amine GPCRs, Dopamine D2 receptor
positive regulation of cell growth	6.18475e-05	0.000852122	3	Galpha(i)-specific amine GPCRs, Neuregulin 1, Histone H3
subpallium development	6.68557e-05	0.000912672	2	Galpha(i)-specific amine GPCRs, Dopamine D2 receptor
regulation of multicellular organismal development	6.96892e-05	0.000942705	5	Galpha(i)-specific amine GPCRs, Neuregulin 1, Histone H3.1, Histone H3, Dopamine D2 receptor
regulation of urine volume	7.27124e-05	0.000974739	2	Galpha(i)-specific amine GPCRs, Dopamine D2 receptor
negative regulation of behavior	7.57323e-05	0.00100616	2	Galpha(i)-specific amine GPCRs, Dopamine D2 receptor
potassium ion homeostasis	7.88133e-05	0.00101978	2	Galpha(i)-specific amine GPCRs, Dopamine D2 receptor
activation of protein kinase B activity	7.88133e-05	0.00101978	2	Galpha(i)-specific amine GPCRs, Neuregulin 1
regulation of long-term neuronal synaptic plasticity	7.88133e-05	0.00101978	2	Galpha(i)-specific amine GPCRs, Dopamine D2 receptor
negative regulation of secretion	8.00875e-05	0.00102479	3	Galpha(i)-specific amine GPCRs, Neuregulin 1, Dopamine D2 receptor
heterochromatin assembly	8.19553e-05	0.00102479	2	Histone H3.1, Histone H3
regulation of excretion	8.19553e-05	0.00102479	2	Galpha(i)-specific amine GPCRs, Dopamine D2 receptor
response to histamine	8.19553e-05	0.00102479	2	Galpha(i)-specific amine GPCRs, Dopamine D2 receptor
positive regulation of multicellular organism growth	8.51583e-05	0.00104724	2	Galpha(i)-specific amine GPCRs, Dopamine D2 receptor
regulation of circadian sleep/wake cycle, sleep	8.51583e-05	0.00104724	2	Galpha(i)-specific amine GPCRs, Dopamine D2 receptor
regulation of gene expression	8.69214e-05	0.00106016	7	ZNF165, Galpha(i)-specific amine GPCRs, Neuregulin 1, Histone H3.1, ZNF307, Histone H3, Dopamine D2 receptor
acid secretion	8.84223e-05	0.00106107	2	Galpha(i)-specific amine GPCRs, Dopamine D2 receptor
dopamine metabolic process	8.84223e-05	0.00106107	2	Galpha(i)-specific amine GPCRs, Dopamine D2 receptor
regulation of growth	8.95761e-05	0.00106631	4	Galpha(i)-specific amine GPCRs, Neuregulin 1, Histone H3, Dopamine D2 receptor
positive regulation of G protein-coupled receptor signaling pathway	9.17472e-05	0.00108349	2	Galpha(i)-specific amine GPCRs, Dopamine D2 receptor
cellular response to interleukin-7	9.51331e-05	0.00109073	2	Histone H3.1, Histone H3
response to interleukin-7	9.51331e-05	0.00109073	2	Histone H3.1, Histone H3
locomotory behavior	9.52924e-05	0.00109073	3	Galpha(i)-specific amine GPCRs, Neuregulin 1, Dopamine D2 receptor
regulation of protein kinase B signaling	9.52924e-05	0.00109073	3	Galpha(i)-specific amine GPCRs, Neuregulin 1, Dopamine D2 receptor
regulation of endocytosis	0.000100752	0.00114442	3	Galpha(i)-specific amine GPCRs, Neuregulin 1, Dopamine D2 receptor
regulation of neuroblast proliferation	0.000109285	0.00122268	2	Galpha(i)-specific amine GPCRs, Dopamine D2 receptor
regulation of androgen receptor signaling pathway	0.000109285	0.00122268	2	Histone H3.1, Histone H3
regulation of circadian sleep/wake cycle	0.000112975	0.00124524	2	Galpha(i)-specific amine GPCRs, Dopamine D2 receptor
regulation of adenylate cyclase activity	0.000112975	0.00124524	2	Galpha(i)-specific amine GPCRs, Dopamine D2 receptor
regulation of synaptic transmission, GABAergic	0.000116726	0.00127712	2	Galpha(i)-specific amine GPCRs, Dopamine D2 receptor
positive regulation of ERK1 and ERK2 cascade	0.000119239	0.00128114	3	Galpha(i)-specific amine GPCRs, Neuregulin 1, Dopamine D2 receptor
regulation of glial cell proliferation	0.000120538	0.00128114	2	Galpha(i)-specific amine GPCRs, Neuregulin 1
positive regulation of cytosolic calcium ion concentration involved in phospholipase C-activating G protein-coupled signaling pathway	0.000120538	0.00128114	2	Galpha(i)-specific amine GPCRs, Dopamine D2 receptor
negative regulation of amine transport	0.000120538	0.00128114	2	Galpha(i)-specific amine GPCRs, Dopamine D2 receptor
regulation of voltage-gated calcium channel activity	0.00012441	0.00130368	2	Galpha(i)-specific amine GPCRs, Dopamine D2 receptor
response to auditory stimulus	0.00012441	0.00130368	2	Galpha(i)-specific amine GPCRs, Dopamine D2 receptor
positive regulation of cardiac muscle tissue growth	0.000128343	0.00133549	2	Galpha(i)-specific amine GPCRs, Neuregulin 1
negative regulation of cell migration	0.000129262	0.00133571	3	Galpha(i)-specific amine GPCRs, Neuregulin 1, Dopamine D2 receptor
pituitary gland development	0.000136391	0.00139514	2	Galpha(i)-specific amine GPCRs, Dopamine D2 receptor
positive regulation of neurogenesis	0.000136888	0.00139514	3	Galpha(i)-specific amine GPCRs, Neuregulin 1, Dopamine D2 receptor
heterochromatin organization	0.000140506	0.0014071	2	Histone H3.1, Histone H3
regulation of cell differentiation	0.000143208	0.0014071	5	Galpha(i)-specific amine GPCRs, Neuregulin 1, Histone H3.1, Histone H3, Dopamine D2 receptor
dopamine receptor signaling pathway	0.000144682	0.0014071	2	Galpha(i)-specific amine GPCRs, Dopamine D2 receptor
regulation of renal system process	0.000144682	0.0014071	2	Galpha(i)-specific amine GPCRs, Dopamine D2 receptor
positive regulation of heart growth	0.000144682	0.0014071	2	Galpha(i)-specific amine GPCRs, Neuregulin 1
adult walking behavior	0.000144682	0.0014071	2	Galpha(i)-specific amine GPCRs, Dopamine D2 receptor
negative regulation of calcium ion transmembrane transporter activity	0.000144682	0.0014071	2	Galpha(i)-specific amine GPCRs, Dopamine D2 receptor
positive regulation of neurotransmitter transport	0.000148918	0.00143276	2	Galpha(i)-specific amine GPCRs, Dopamine D2 receptor
negative regulation of cell motility	0.0001499	0.00143276	3	Galpha(i)-specific amine GPCRs, Neuregulin 1, Dopamine D2 receptor
blood coagulation	0.000150933	0.00143276	3	Galpha(i)-specific amine GPCRs, Histone H3.1, Histone H3
walking behavior	0.000153215	0.00143276	2	Galpha(i)-specific amine GPCRs, Dopamine D2 receptor
regulation of dopamine secretion	0.000153215	0.00143276	2	Galpha(i)-specific amine GPCRs, Dopamine D2 receptor
cellular protein-containing complex assembly	0.000153407	0.00143276	4	Galpha(i)-specific amine GPCRs, Neuregulin 1, Histone H3.1, Histone H3
coagulation	0.00015406	0.00143276	3	Galpha(i)-specific amine GPCRs, Histone H3.1, Histone H3
hemostasis	0.000157229	0.00145315	3	Galpha(i)-specific amine GPCRs, Histone H3.1, Histone H3
negative regulation of cellular component movement	0.000162606	0.00149357	3	Galpha(i)-specific amine GPCRs, Neuregulin 1, Dopamine D2 receptor
temperature homeostasis	0.000166468	0.00151966	2	Galpha(i)-specific amine GPCRs, Dopamine D2 receptor
response to iron ion	0.000171007	0.00152808	2	Galpha(i)-specific amine GPCRs, Dopamine D2 receptor
negative regulation of cation channel activity	0.000171007	0.00152808	2	Galpha(i)-specific amine GPCRs, Dopamine D2 receptor
release of sequestered calcium ion into cytosol	0.000171007	0.00152808	2	Galpha(i)-specific amine GPCRs, Dopamine D2 receptor
negative regulation of sequestering of calcium ion	0.000175606	0.00152808	2	Galpha(i)-specific amine GPCRs, Dopamine D2 receptor
negative regulation of protein kinase B signaling	0.000175606	0.00152808	2	Galpha(i)-specific amine GPCRs, Dopamine D2 receptor
catechol-containing compound metabolic process	0.000175606	0.00152808	2	Galpha(i)-specific amine GPCRs, Dopamine D2 receptor
response to amphetamine	0.000175606	0.00152808	2	Galpha(i)-specific amine GPCRs, Dopamine D2 receptor
catecholamine metabolic process	0.000175606	0.00152808	2	Galpha(i)-specific amine GPCRs, Dopamine D2 receptor
cell junction assembly	0.000178298	0.00154248	3	Galpha(i)-specific amine GPCRs, Neuregulin 1, Dopamine D2 receptor
positive regulation of cytokinesis	0.000184986	0.00159109	2	Galpha(i)-specific amine GPCRs, Dopamine D2 receptor
positive regulation of mitotic nuclear division	0.000189767	0.00162283	2	Galpha(i)-specific amine GPCRs, Dopamine D2 receptor
long-term memory	0.000194607	0.00165472	2	Galpha(i)-specific amine GPCRs, Dopamine D2 receptor
regulation of nitrogen compound metabolic process	0.000198061	0.00166162	7	ZNF165, Galpha(i)-specific amine GPCRs, Neuregulin 1, Histone H3.1, ZNF307, Histone H3, Dopamine D2 receptor
negative regulation of locomotion	0.000198644	0.00166162	3	Galpha(i)-specific amine GPCRs, Neuregulin 1, Dopamine D2 receptor
regulation of endocrine process	0.000199509	0.00166162	2	Galpha(i)-specific amine GPCRs, Neuregulin 1
telencephalon development	0.000199886	0.00166162	3	Galpha(i)-specific amine GPCRs, Neuregulin 1, Dopamine D2 receptor
positive regulation of nervous system development	0.000223116	0.00184443	3	Galpha(i)-specific amine GPCRs, Neuregulin 1, Dopamine D2 receptor
regulation of lyase activity	0.000224918	0.00184905	2	Galpha(i)-specific amine GPCRs, Dopamine D2 receptor
positive regulation of protein tyrosine kinase activity	0.000230181	0.00188192	2	Galpha(i)-specific amine GPCRs, Neuregulin 1
brain development	0.000239483	0.00194727	4	Galpha(i)-specific amine GPCRs, Neuregulin 1, Histone H3, Dopamine D2 receptor
regulation of hormone secretion	0.000240946	0.00194852	3	Galpha(i)-specific amine GPCRs, Neuregulin 1, Dopamine D2 receptor
negative regulation of G protein-coupled receptor signaling pathway	0.00024633	0.00198129	2	Galpha(i)-specific amine GPCRs, Dopamine D2 receptor
negative regulation of blood pressure	0.000251833	0.00199095	2	Galpha(i)-specific amine GPCRs, Dopamine D2 receptor
regulation of megakaryocyte differentiation	0.000251833	0.00199095	2	Histone H3.1, Histone H3
negative regulation of calcium ion transmembrane transport	0.000251833	0.00199095	2	Galpha(i)-specific amine GPCRs, Dopamine D2 receptor
regulation of primary metabolic process	0.000252883	0.00199095	7	ZNF165, Galpha(i)-specific amine GPCRs, Neuregulin 1, Histone H3.1, ZNF307, Histone H3, Dopamine D2 receptor
positive regulation of receptor-mediated endocytosis	0.000257396	0.00201582	2	Galpha(i)-specific amine GPCRs, Dopamine D2 receptor
positive regulation of striated muscle cell differentiation	0.00026302	0.00204514	2	Galpha(i)-specific amine GPCRs, Neuregulin 1
regulation of ERK1 and ERK2 cascade	0.000265631	0.00204514	3	Galpha(i)-specific amine GPCRs, Neuregulin 1, Dopamine D2 receptor
positive regulation of organ growth	0.000268703	0.00204514	2	Galpha(i)-specific amine GPCRs, Neuregulin 1
long-chain fatty acid transport	0.000268703	0.00204514	2	Galpha(i)-specific amine GPCRs, Dopamine D2 receptor
negative regulation of corticosterone secretion	0.000269386	0.00204514	1	Neuregulin 1
ERBB4 signaling pathway	0.000269386	0.00204514	1	Neuregulin 1
response to morphine	0.000274446	0.00207297	2	Galpha(i)-specific amine GPCRs, Dopamine D2 receptor
regulation of long-term synaptic potentiation	0.000280249	0.00208506	2	Galpha(i)-specific amine GPCRs, Dopamine D2 receptor
negative regulation of insulin secretion	0.000280249	0.00208506	2	Galpha(i)-specific amine GPCRs, Dopamine D2 receptor
postsynaptic signal transduction	0.000280249	0.00208506	2	Galpha(i)-specific amine GPCRs, Neuregulin 1
regulation of cyclase activity	0.000286113	0.0021076	2	Galpha(i)-specific amine GPCRs, Dopamine D2 receptor
response to isoquinoline alkaloid	0.000286113	0.0021076	2	Galpha(i)-specific amine GPCRs, Dopamine D2 receptor
positive regulation of cell development	0.000290319	0.00211975	3	Galpha(i)-specific amine GPCRs, Neuregulin 1, Dopamine D2 receptor
head development	0.000291023	0.00211975	4	Galpha(i)-specific amine GPCRs, Neuregulin 1, Histone H3, Dopamine D2 receptor
positive regulation of amine transport	0.000292036	0.00211975	2	Galpha(i)-specific amine GPCRs, Dopamine D2 receptor
amyloid fibril formation	0.000298019	0.00214228	2	Histone H3.1, Histone H3
circadian regulation of gene expression	0.000298019	0.00214228	2	Galpha(i)-specific amine GPCRs, Dopamine D2 receptor
positive regulation of neural precursor cell proliferation	0.000304062	0.00217521	2	Galpha(i)-specific amine GPCRs, Dopamine D2 receptor
learning or memory	0.000311445	0.00221737	3	Galpha(i)-specific amine GPCRs, Neuregulin 1, Dopamine D2 receptor
synapse organization	0.000319829	0.00226622	3	Galpha(i)-specific amine GPCRs, Neuregulin 1, Dopamine D2 receptor
regulation of developmental growth	0.000323223	0.00227941	3	Galpha(i)-specific amine GPCRs, Neuregulin 1, Dopamine D2 receptor
fatty acid transport	0.000335174	0.00234781	2	Galpha(i)-specific amine GPCRs, Dopamine D2 receptor
regulation of cellular metabolic process	0.000336078	0.00234781	7	ZNF165, Galpha(i)-specific amine GPCRs, Neuregulin 1, Histone H3.1, ZNF307, Histone H3, Dopamine D2 receptor
negative regulation of synaptic transmission	0.000348037	0.00240874	2	Galpha(i)-specific amine GPCRs, Dopamine D2 receptor
positive regulation of nuclear division	0.000348037	0.00240874	2	Galpha(i)-specific amine GPCRs, Dopamine D2 receptor
excitatory postsynaptic potential	0.000354559	0.00244251	2	Galpha(i)-specific amine GPCRs, Dopamine D2 receptor
calcium ion transmembrane import into cytosol	0.000361139	0.00247638	2	Galpha(i)-specific amine GPCRs, Dopamine D2 receptor
response to amine	0.00036778	0.00251035	2	Galpha(i)-specific amine GPCRs, Dopamine D2 receptor
negative regulation of peptide hormone secretion	0.00038124	0.00259034	2	Galpha(i)-specific amine GPCRs, Dopamine D2 receptor
smooth muscle contraction	0.000388059	0.00262469	2	Galpha(i)-specific amine GPCRs, Dopamine D2 receptor
regulation of catecholamine secretion	0.000401876	0.00269366	2	Galpha(i)-specific amine GPCRs, Dopamine D2 receptor
negative regulation of peptide secretion	0.000401876	0.00269366	2	Galpha(i)-specific amine GPCRs, Dopamine D2 receptor
regulation of cardiac muscle tissue growth	0.000415932	0.00277537	2	Galpha(i)-specific amine GPCRs, Neuregulin 1
regulation of neurogenesis	0.000417884	0.00277595	3	Galpha(i)-specific amine GPCRs, Neuregulin 1, Dopamine D2 receptor
adenylate cyclase-inhibiting G protein-coupled receptor signaling pathway	0.000423049	0.00279133	2	Galpha(i)-specific amine GPCRs, Dopamine D2 receptor
cognition	0.000423952	0.00279133	3	Galpha(i)-specific amine GPCRs, Neuregulin 1, Dopamine D2 receptor
regulation of neuronal synaptic plasticity	0.000430225	0.00282015	2	Galpha(i)-specific amine GPCRs, Dopamine D2 receptor
positive regulation of protein kinase activity	0.000444589	0.00288564	3	Galpha(i)-specific amine GPCRs, Neuregulin 1, Dopamine D2 receptor
visual learning	0.000444756	0.00288564	2	Galpha(i)-specific amine GPCRs, Dopamine D2 receptor
regulation of macromolecule metabolic process	0.000446033	0.00288564	7	ZNF165, Galpha(i)-specific amine GPCRs, Neuregulin 1, Histone H3.1, ZNF307, Histone H3, Dopamine D2 receptor
negative regulation of innate immune response	0.00045211	0.0029123	2	Galpha(i)-specific amine GPCRs, Dopamine D2 receptor
positive regulation of response to wounding	0.000459524	0.00293464	2	Galpha(i)-specific amine GPCRs, Neuregulin 1
response to nicotine	0.000459524	0.00293464	2	Galpha(i)-specific amine GPCRs, Dopamine D2 receptor
negative regulation of ion transmembrane transporter activity	0.00047453	0.00300468	2	Galpha(i)-specific amine GPCRs, Dopamine D2 receptor
regulation of multicellular organism growth	0.00047453	0.00300468	2	Galpha(i)-specific amine GPCRs, Dopamine D2 receptor
calcium ion transport into cytosol	0.000482122	0.00303982	2	Galpha(i)-specific amine GPCRs, Dopamine D2 receptor
pigmentation	0.000489773	0.0030493	2	Galpha(i)-specific amine GPCRs, Dopamine D2 receptor
regulation of synaptic transmission, glutamatergic	0.000489773	0.0030493	2	Galpha(i)-specific amine GPCRs, Dopamine D2 receptor
negative regulation of calcium ion transport	0.000489773	0.0030493	2	Galpha(i)-specific amine GPCRs, Dopamine D2 receptor
regulation of gene silencing by miRNA	0.000497483	0.0030716	2	Histone H3.1, Histone H3
chemical synaptic transmission, postsynaptic	0.000497483	0.0030716	2	Galpha(i)-specific amine GPCRs, Dopamine D2 receptor
visual behavior	0.000513081	0.00314183	2	Galpha(i)-specific amine GPCRs, Dopamine D2 receptor
regulation of posttranscriptional gene silencing	0.000513081	0.00314183	2	Histone H3.1, Histone H3
regulation of gene silencing by RNA	0.000520969	0.00315123	2	Histone H3.1, Histone H3
regulation of calcium-mediated signaling	0.000520969	0.00315123	2	Galpha(i)-specific amine GPCRs, Neuregulin 1
regulation of heart growth	0.000520969	0.00315123	2	Galpha(i)-specific amine GPCRs, Neuregulin 1
receptor internalization	0.000536922	0.00319363	2	Galpha(i)-specific amine GPCRs, Dopamine D2 receptor
ERBB3 signaling pathway	0.00053871	0.00319363	1	Neuregulin 1
chemorepulsion involved in interneuron migration from the subpallium to the cortex	0.00053871	0.00319363	1	Neuregulin 1
directional guidance of interneurons involved in migration from the subpallium to the cortex	0.00053871	0.00319363	1	Neuregulin 1
positive regulation of Schwann cell proliferation	0.00053871	0.00319363	1	Neuregulin 1
response to cocaine	0.000544987	0.00321802	2	Galpha(i)-specific amine GPCRs, Dopamine D2 receptor
regulation of cytokinesis	0.000553111	0.00324027	2	Galpha(i)-specific amine GPCRs, Dopamine D2 receptor
positive regulation of muscle cell differentiation	0.000553111	0.00324027	2	Galpha(i)-specific amine GPCRs, Neuregulin 1
regulation of protein tyrosine kinase activity	0.000561294	0.00327532	2	Galpha(i)-specific amine GPCRs, Neuregulin 1
regulation of sodium ion transport	0.000586198	0.00340728	2	Galpha(i)-specific amine GPCRs, Dopamine D2 receptor
response to progesterone	0.000594617	0.00342521	2	Galpha(i)-specific amine GPCRs, Neuregulin 1
telomere organization	0.000594617	0.00342521	2	Histone H3.1, Histone H3
forebrain development	0.000602393	0.00342521	3	Galpha(i)-specific amine GPCRs, Neuregulin 1, Dopamine D2 receptor
cellular response to dopamine	0.000603095	0.00342521	2	Galpha(i)-specific amine GPCRs, Dopamine D2 receptor
cellular biogenic amine metabolic process	0.000603095	0.00342521	2	Galpha(i)-specific amine GPCRs, Dopamine D2 receptor
negative regulation of transporter activity	0.000603095	0.00342521	2	Galpha(i)-specific amine GPCRs, Dopamine D2 receptor
cellular amine metabolic process	0.000611632	0.00344738	2	Galpha(i)-specific amine GPCRs, Dopamine D2 receptor
response to dopamine	0.000611632	0.00344738	2	Galpha(i)-specific amine GPCRs, Dopamine D2 receptor
positive regulation of cell division	0.000620228	0.00347792	2	Galpha(i)-specific amine GPCRs, Dopamine D2 receptor
central nervous system development	0.000621726	0.00347792	4	Galpha(i)-specific amine GPCRs, Neuregulin 1, Histone H3, Dopamine D2 receptor
regulation of cell growth	0.000628268	0.00349171	3	Galpha(i)-specific amine GPCRs, Neuregulin 1, Histone H3
diencephalon development	0.000628883	0.00349171	2	Galpha(i)-specific amine GPCRs, Dopamine D2 receptor
positive regulation of cellular component organization	0.000633997	0.00350702	4	Galpha(i)-specific amine GPCRs, Neuregulin 1, Histone H3, Dopamine D2 receptor
regulation of intracellular steroid hormone receptor signaling pathway	0.000637597	0.00351387	2	Histone H3.1, Histone H3
regulation of calcium ion transmembrane transporter activity	0.000646369	0.00353602	2	Galpha(i)-specific amine GPCRs, Dopamine D2 receptor
negative regulation of gene expression, epigenetic	0.000646369	0.00353602	2	Histone H3.1, Histone H3
monocarboxylic acid transport	0.00066409	0.00361966	2	Galpha(i)-specific amine GPCRs, Dopamine D2 receptor
adult locomotory behavior	0.000700237	0.00374803	2	Galpha(i)-specific amine GPCRs, Dopamine D2 receptor
amine metabolic process	0.000700237	0.00374803	2	Galpha(i)-specific amine GPCRs, Dopamine D2 receptor
cytosolic calcium ion transport	0.000700237	0.00374803	2	Galpha(i)-specific amine GPCRs, Dopamine D2 receptor
phenol-containing compound metabolic process	0.000700237	0.00374803	2	Galpha(i)-specific amine GPCRs, Dopamine D2 receptor
chromatin organization involved in negative regulation of transcription	0.000700237	0.00374803	2	Histone H3.1, Histone H3
negative regulation of protein secretion	0.000709421	0.00377007	2	Galpha(i)-specific amine GPCRs, Dopamine D2 receptor
negative regulation of cation transmembrane transport	0.000709421	0.00377007	2	Galpha(i)-specific amine GPCRs, Dopamine D2 receptor
regulation of synaptic vesicle exocytosis	0.000718663	0.00377869	2	Galpha(i)-specific amine GPCRs, Dopamine D2 receptor
central nervous system neuron development	0.000718663	0.00377869	2	Galpha(i)-specific amine GPCRs, Dopamine D2 receptor
response to axon injury	0.000718663	0.00377869	2	Galpha(i)-specific amine GPCRs, Dopamine D2 receptor
regulation of gene silencing	0.000746741	0.00389877	2	Histone H3.1, Histone H3
regulation of phosphoprotein phosphatase activity	0.000746741	0.00389877	2	Galpha(i)-specific amine GPCRs, Dopamine D2 receptor
positive regulation of kinase activity	0.000753594	0.0039208	3	Galpha(i)-specific amine GPCRs, Neuregulin 1, Dopamine D2 receptor
negative regulation of nitrogen compound metabolic process	0.000769984	0.00399211	5	Galpha(i)-specific amine GPCRs, Neuregulin 1, Histone H3.1, Histone H3, Dopamine D2 receptor
regulation of striated muscle cell differentiation	0.000775346	0.00400595	2	Galpha(i)-specific amine GPCRs, Neuregulin 1
regulation of nervous system development	0.000780449	0.00401837	3	Galpha(i)-specific amine GPCRs, Neuregulin 1, Dopamine D2 receptor
regulation of neural precursor cell proliferation	0.000784997	0.00402094	2	Galpha(i)-specific amine GPCRs, Dopamine D2 receptor
cell surface receptor signaling pathway	0.000792985	0.00402094	5	Galpha(i)-specific amine GPCRs, Neuregulin 1, Histone H3.1, Histone H3, Dopamine D2 receptor
regulation of metabolic process	0.000797516	0.00402094	7	ZNF165, Galpha(i)-specific amine GPCRs, Neuregulin 1, Histone H3.1, ZNF307, Histone H3, Dopamine D2 receptor
adenylate cyclase-inhibiting adrenergic receptor signaling pathway	0.000807972	0.00402094	1	Galpha(i)-specific amine GPCRs
subtelomeric heterochromatin assembly	0.000807972	0.00402094	1	Histone H3
phospholipase C-activating adrenergic receptor signaling pathway	0.000807972	0.00402094	1	Galpha(i)-specific amine GPCRs
subtelomeric heterochromatin organization	0.000807972	0.00402094	1	Histone H3
negative regulation of sodium:proton antiporter activity	0.000807972	0.00402094	1	Galpha(i)-specific amine GPCRs
negative regulation of chromosome condensation	0.000807972	0.00402094	1	Histone H3
regulation of protein heterodimerization activity	0.000807972	0.00402094	1	Neuregulin 1
cellular component assembly	0.000823027	0.0040744	5	Galpha(i)-specific amine GPCRs, Neuregulin 1, Histone H3.1, Histone H3, Dopamine D2 receptor
nucleosome assembly	0.000824189	0.0040744	2	Histone H3.1, Histone H3
phospholipase C-activating G protein-coupled receptor signaling pathway	0.000844135	0.00414545	2	Galpha(i)-specific amine GPCRs, Dopamine D2 receptor
negative regulation of ion transmembrane transport	0.000844135	0.00414545	2	Galpha(i)-specific amine GPCRs, Dopamine D2 receptor
positive regulation of MAPK cascade	0.000851865	0.00416966	3	Galpha(i)-specific amine GPCRs, Neuregulin 1, Dopamine D2 receptor
synaptic signaling	0.000855062	0.00417158	3	Galpha(i)-specific amine GPCRs, Neuregulin 1, Dopamine D2 receptor
cellular response to catecholamine stimulus	0.000864314	0.00417565	2	Galpha(i)-specific amine GPCRs, Dopamine D2 receptor
feeding behavior	0.000864314	0.00417565	2	Galpha(i)-specific amine GPCRs, Dopamine D2 receptor
cellular response to monoamine stimulus	0.000864314	0.00417565	2	Galpha(i)-specific amine GPCRs, Dopamine D2 receptor
negative regulation of transcription, DNA-templated	0.000872361	0.00420088	4	Galpha(i)-specific amine GPCRs, Neuregulin 1, Histone H3.1, Histone H3
negative regulation of nucleic acid-templated transcription	0.000879304	0.00421481	4	Galpha(i)-specific amine GPCRs, Neuregulin 1, Histone H3.1, Histone H3
negative regulation of transport	0.000880917	0.00421481	3	Galpha(i)-specific amine GPCRs, Neuregulin 1, Dopamine D2 receptor
negative regulation of RNA biosynthetic process	0.000886288	0.00422691	4	Galpha(i)-specific amine GPCRs, Neuregulin 1, Histone H3.1, Histone H3
negative regulation of response to biotic stimulus	0.000915781	0.00435362	2	Galpha(i)-specific amine GPCRs, Dopamine D2 receptor
cellular monovalent inorganic cation homeostasis	0.000926249	0.00437543	2	Galpha(i)-specific amine GPCRs, Dopamine D2 receptor
regulation of heart rate	0.000926249	0.00437543	2	Galpha(i)-specific amine GPCRs, Dopamine D2 receptor
regulation of mitotic nuclear division	0.000936775	0.00441115	2	Galpha(i)-specific amine GPCRs, Dopamine D2 receptor
response to catecholamine	0.000958002	0.00448273	2	Galpha(i)-specific amine GPCRs, Dopamine D2 receptor
chromatin organization involved in regulation of transcription	0.000958002	0.00448273	2	Histone H3.1, Histone H3
protein-containing complex assembly	0.000975125	0.00454854	4	Galpha(i)-specific amine GPCRs, Neuregulin 1, Histone H3.1, Histone H3
response to monoamine	0.000979461	0.00455449	2	Galpha(i)-specific amine GPCRs, Dopamine D2 receptor
regulation of developmental process	0.000998061	0.00462653	5	Galpha(i)-specific amine GPCRs, Neuregulin 1, Histone H3.1, Histone H3, Dopamine D2 receptor
regulation of gliogenesis	0.00102307	0.00472774	2	Galpha(i)-specific amine GPCRs, Neuregulin 1
regulation of behavior	0.00104523	0.00481517	2	Galpha(i)-specific amine GPCRs, Dopamine D2 receptor
regulation of cell development	0.00105398	0.00484049	3	Galpha(i)-specific amine GPCRs, Neuregulin 1, Dopamine D2 receptor
cell junction organization	0.00105764	0.00484238	3	Galpha(i)-specific amine GPCRs, Neuregulin 1, Dopamine D2 receptor
negative regulation of uterine smooth muscle contraction	0.00107717	0.00487183	1	Galpha(i)-specific amine GPCRs
negative regulation of heart rate by acetylcholine	0.00107717	0.00487183	1	Galpha(i)-specific amine GPCRs
positive regulation of the force of heart contraction by norepinephrine	0.00107717	0.00487183	1	Galpha(i)-specific amine GPCRs
positive regulation of the force of heart contraction by epinephrine	0.00107717	0.00487183	1	Galpha(i)-specific amine GPCRs
negative regulation of cellular metabolic process	0.00108558	0.00489497	5	Galpha(i)-specific amine GPCRs, Neuregulin 1, Histone H3.1, Histone H3, Dopamine D2 receptor
regulation of organ growth	0.00111308	0.00500381	2	Galpha(i)-specific amine GPCRs, Neuregulin 1
regulation of postsynaptic membrane potential	0.00112459	0.00501015	2	Galpha(i)-specific amine GPCRs, Dopamine D2 receptor
positive regulation of peptide hormone secretion	0.00112459	0.00501015	2	Galpha(i)-specific amine GPCRs, Dopamine D2 receptor
associative learning	0.00112459	0.00501015	2	Galpha(i)-specific amine GPCRs, Dopamine D2 receptor
gland development	0.00113655	0.00504832	3	Galpha(i)-specific amine GPCRs, Neuregulin 1, Dopamine D2 receptor
regulation of protein dephosphorylation	0.00114778	0.00508304	2	Galpha(i)-specific amine GPCRs, Dopamine D2 receptor
negative regulation of RNA metabolic process	0.00115481	0.00509898	4	Galpha(i)-specific amine GPCRs, Neuregulin 1, Histone H3.1, Histone H3
neuron migration	0.00117121	0.00514088	2	Galpha(i)-specific amine GPCRs, Dopamine D2 receptor
regulation of systemic arterial blood pressure	0.00117121	0.00514088	2	Galpha(i)-specific amine GPCRs, Dopamine D2 receptor
regulation of amine transport	0.00118301	0.0051774	2	Galpha(i)-specific amine GPCRs, Dopamine D2 receptor
positive regulation of peptide secretion	0.00120678	0.00526594	2	Galpha(i)-specific amine GPCRs, Dopamine D2 receptor
cellular component biogenesis	0.00121383	0.00528122	5	Galpha(i)-specific amine GPCRs, Neuregulin 1, Histone H3.1, Histone H3, Dopamine D2 receptor
positive regulation of transferase activity	0.00123125	0.0053414	3	Galpha(i)-specific amine GPCRs, Neuregulin 1, Dopamine D2 receptor
regulation of potassium ion transport	0.00125501	0.00542865	2	Galpha(i)-specific amine GPCRs, Dopamine D2 receptor
positive regulation of organelle organization	0.00127216	0.00548686	3	Galpha(i)-specific amine GPCRs, Histone H3, Dopamine D2 receptor
regulation of sequestering of calcium ion	0.00131659	0.00566211	2	Galpha(i)-specific amine GPCRs, Dopamine D2 receptor
chromatin assembly	0.00134163	0.00570743	2	Histone H3.1, Histone H3
negative regulation of glucocorticoid secretion	0.00134631	0.00570743	1	Neuregulin 1
regulation of systemic arterial blood pressure by acetylcholine	0.00134631	0.00570743	1	Galpha(i)-specific amine GPCRs
negative regulation of corticosteroid hormone secretion	0.00134631	0.00570743	1	Neuregulin 1
regulation of systemic arterial blood pressure by neurotransmitter	0.00134631	0.00570743	1	Galpha(i)-specific amine GPCRs
adenylate cyclase-activating G protein-coupled receptor signaling pathway	0.00135423	0.0057247	2	Galpha(i)-specific amine GPCRs, Dopamine D2 receptor
renal system process	0.00137961	0.00577879	2	Galpha(i)-specific amine GPCRs, Dopamine D2 receptor
regulation of circadian rhythm	0.00137961	0.00577879	2	Galpha(i)-specific amine GPCRs, Dopamine D2 receptor
positive regulation of endocytosis	0.00137961	0.00577879	2	Galpha(i)-specific amine GPCRs, Dopamine D2 receptor
regulation of vesicle-mediated transport	0.00138256	0.00577879	3	Galpha(i)-specific amine GPCRs, Neuregulin 1, Dopamine D2 receptor
regulation of hormone levels	0.00138692	0.00578079	3	Galpha(i)-specific amine GPCRs, Neuregulin 1, Dopamine D2 receptor
regulation of neurotransmitter secretion	0.00140521	0.00584067	2	Galpha(i)-specific amine GPCRs, Dopamine D2 receptor
negative regulation of transmembrane transport	0.0014181	0.0058615	2	Galpha(i)-specific amine GPCRs, Dopamine D2 receptor
nucleosome organization	0.0014181	0.0058615	2	Histone H3.1, Histone H3
monovalent inorganic cation homeostasis	0.00143105	0.00589862	2	Galpha(i)-specific amine GPCRs, Dopamine D2 receptor
nucleus organization	0.00147023	0.00604339	2	Histone H3.1, Histone H3
limbic system development	0.00149664	0.00613499	2	Galpha(i)-specific amine GPCRs, Dopamine D2 receptor
regulation of multicellular organismal process	0.00151572	0.00619612	5	Galpha(i)-specific amine GPCRs, Neuregulin 1, Histone H3.1, Histone H3, Dopamine D2 receptor
negative regulation of nucleobase-containing compound metabolic process	0.00152111	0.00620111	4	Galpha(i)-specific amine GPCRs, Neuregulin 1, Histone H3.1, Histone H3
endocrine system development	0.00153668	0.00624748	2	Galpha(i)-specific amine GPCRs, Dopamine D2 receptor
negative regulation of protein transport	0.00156365	0.00633983	2	Galpha(i)-specific amine GPCRs, Dopamine D2 receptor
regulation of nuclear division	0.00157723	0.00637749	2	Galpha(i)-specific amine GPCRs, Dopamine D2 receptor
negative regulation of cellular macromolecule biosynthetic process	0.0015894	0.0063928	4	Galpha(i)-specific amine GPCRs, Neuregulin 1, Histone H3.1, Histone H3
norepinephrine-epinephrine-mediated vasodilation involved in regulation of systemic arterial blood pressure	0.00161538	0.0063928	1	Galpha(i)-specific amine GPCRs
positive regulation of dopamine receptor signaling pathway	0.00161538	0.0063928	1	Galpha(i)-specific amine GPCRs
musculoskeletal movement, spinal reflex action	0.00161538	0.0063928	1	Galpha(i)-specific amine GPCRs
desensitization of G protein-coupled receptor signaling pathway by arrestin	0.00161538	0.0063928	1	Galpha(i)-specific amine GPCRs
neurotransmitter receptor metabolic process	0.00161538	0.0063928	1	Neuregulin 1
positive regulation of mini excitatory postsynaptic potential	0.00161538	0.0063928	1	Galpha(i)-specific amine GPCRs
gastric emptying	0.00161538	0.0063928	1	Galpha(i)-specific amine GPCRs
negative regulation of establishment of protein localization	0.00163209	0.00644178	2	Galpha(i)-specific amine GPCRs, Dopamine D2 receptor
negative regulation of macromolecule metabolic process	0.00164739	0.00648495	5	Galpha(i)-specific amine GPCRs, Neuregulin 1, Histone H3.1, Histone H3, Dopamine D2 receptor
negative regulation of macromolecule biosynthetic process	0.00166814	0.00654934	4	Galpha(i)-specific amine GPCRs, Neuregulin 1, Histone H3.1, Histone H3
protein-containing complex subunit organization	0.00169035	0.00661906	4	Galpha(i)-specific amine GPCRs, Neuregulin 1, Histone H3.1, Histone H3
chromatin assembly or disassembly	0.00173029	0.00675766	2	Histone H3.1, Histone H3
regulation of protein kinase activity	0.00173991	0.00677746	3	Galpha(i)-specific amine GPCRs, Neuregulin 1, Dopamine D2 receptor
regulation of muscle cell differentiation	0.00180213	0.00700148	2	Galpha(i)-specific amine GPCRs, Neuregulin 1
regulation of phosphatase activity	0.00184591	0.00706689	2	Galpha(i)-specific amine GPCRs, Dopamine D2 receptor
regulation of neurotransmitter transport	0.00187538	0.00706689	2	Galpha(i)-specific amine GPCRs, Dopamine D2 receptor
negative regulation of steroid hormone secretion	0.0018844	0.00706689	1	Neuregulin 1
telomere assembly	0.0018844	0.00706689	1	Histone H3
pericentric heterochromatin organization	0.0018844	0.00706689	1	Histone H3
regulation of corticosterone secretion	0.0018844	0.00706689	1	Neuregulin 1
endocardial cell differentiation	0.0018844	0.00706689	1	Neuregulin 1
receptor transactivation	0.0018844	0.00706689	1	Galpha(i)-specific amine GPCRs
positive regulation of microtubule depolymerization	0.0018844	0.00706689	1	Galpha(i)-specific amine GPCRs
pericentric heterochromatin assembly	0.0018844	0.00706689	1	Histone H3
regulation of chromosome condensation	0.0018844	0.00706689	1	Histone H3
positive regulation of vascular associated smooth muscle contraction	0.0018844	0.00706689	1	Galpha(i)-specific amine GPCRs
phospholipase C-activating G protein-coupled acetylcholine receptor signaling pathway	0.0018844	0.00706689	1	Galpha(i)-specific amine GPCRs
positive regulation of hormone secretion	0.0018902	0.00706689	2	Galpha(i)-specific amine GPCRs, Dopamine D2 receptor
positive regulation of synaptic transmission	0.0018902	0.00706689	2	Galpha(i)-specific amine GPCRs, Dopamine D2 receptor
negative regulation of cellular biosynthetic process	0.0019273	0.00718754	4	Galpha(i)-specific amine GPCRs, Neuregulin 1, Histone H3.1, Histone H3
regulation of system process	0.00196586	0.00731298	3	Galpha(i)-specific amine GPCRs, Neuregulin 1, Dopamine D2 receptor
regulation of cell division	0.00198031	0.00734837	2	Galpha(i)-specific amine GPCRs, Dopamine D2 receptor
regulation of signal transduction	0.00201415	0.00745538	5	Galpha(i)-specific amine GPCRs, Neuregulin 1, Histone H3.1, Histone H3, Dopamine D2 receptor
regulation of secretion by cell	0.00204325	0.00752562	3	Galpha(i)-specific amine GPCRs, Neuregulin 1, Dopamine D2 receptor
regulation of MAPK cascade	0.00204325	0.00752562	3	Galpha(i)-specific amine GPCRs, Neuregulin 1, Dopamine D2 receptor
regulation of response to wounding	0.00215075	0.00779606	2	Galpha(i)-specific amine GPCRs, Neuregulin 1
regulation of G protein-coupled receptor signaling pathway	0.00215075	0.00779606	2	Galpha(i)-specific amine GPCRs, Dopamine D2 receptor
regulation of mini excitatory postsynaptic potential	0.00215335	0.00779606	1	Galpha(i)-specific amine GPCRs
positive regulation of peptidyl-tyrosine autophosphorylation	0.00215335	0.00779606	1	Neuregulin 1
gastric motility	0.00215335	0.00779606	1	Galpha(i)-specific amine GPCRs
cellular response to temperature stimulus	0.00215335	0.00779606	1	Galpha(i)-specific amine GPCRs
positive regulation of renin secretion into blood stream	0.00215335	0.00779606	1	Galpha(i)-specific amine GPCRs
calcium ion transmembrane transport	0.00216658	0.00782494	2	Galpha(i)-specific amine GPCRs, Dopamine D2 receptor
negative regulation of biosynthetic process	0.00218381	0.00786808	4	Galpha(i)-specific amine GPCRs, Neuregulin 1, Histone H3.1, Histone H3
negative regulation of ion transport	0.00234442	0.00841743	2	Galpha(i)-specific amine GPCRs, Dopamine D2 receptor
cell morphogenesis	0.0023476	0.00841743	3	Galpha(i)-specific amine GPCRs, Neuregulin 1, Dopamine D2 receptor
morphogenesis of a branching structure	0.00237748	0.00844096	2	Galpha(i)-specific amine GPCRs, Dopamine D2 receptor
behavior	0.00238446	0.00844096	3	Galpha(i)-specific amine GPCRs, Neuregulin 1, Dopamine D2 receptor
negative regulation of metabolic process	0.00240317	0.00844096	5	Galpha(i)-specific amine GPCRs, Neuregulin 1, Histone H3.1, Histone H3, Dopamine D2 receptor
regulation of lipophagy	0.00242224	0.00844096	1	Galpha(i)-specific amine GPCRs
olfactory learning	0.00242224	0.00844096	1	Galpha(i)-specific amine GPCRs
regulation of peptidyl-tyrosine autophosphorylation	0.00242224	0.00844096	1	Neuregulin 1
positive regulation of the force of heart contraction by epinephrine-norepinephrine	0.00242224	0.00844096	1	Galpha(i)-specific amine GPCRs
positive regulation of sodium:proton antiporter activity	0.00242224	0.00844096	1	Galpha(i)-specific amine GPCRs
positive regulation of lipophagy	0.00242224	0.00844096	1	Galpha(i)-specific amine GPCRs
regulation of centromere complex assembly	0.00242224	0.00844096	1	Histone H3
diaphragm contraction	0.00242224	0.00844096	1	Galpha(i)-specific amine GPCRs
positive regulation of saliva secretion	0.00242224	0.00844096	1	Galpha(i)-specific amine GPCRs
regulation of calcium ion transmembrane transport	0.00244427	0.00849783	2	Galpha(i)-specific amine GPCRs, Dopamine D2 receptor
regulation of nervous system process	0.0024611	0.00851656	2	Galpha(i)-specific amine GPCRs, Neuregulin 1
response to alkaloid	0.0024611	0.00851656	2	Galpha(i)-specific amine GPCRs, Dopamine D2 receptor
positive regulation of protein phosphorylation	0.00250997	0.00866553	3	Galpha(i)-specific amine GPCRs, Neuregulin 1, Dopamine D2 receptor
DNA packaging	0.00258051	0.00886789	2	Histone H3.1, Histone H3
regulation of gene expression, epigenetic	0.00258051	0.00886789	2	Histone H3.1, Histone H3
adult behavior	0.00261512	0.00896614	2	Galpha(i)-specific amine GPCRs, Dopamine D2 receptor
circadian rhythm	0.00263252	0.00900502	2	Galpha(i)-specific amine GPCRs, Dopamine D2 receptor
intestine smooth muscle contraction	0.00269106	0.00905951	1	Galpha(i)-specific amine GPCRs
regulation of Schwann cell proliferation	0.00269106	0.00905951	1	Neuregulin 1
involuntary skeletal muscle contraction	0.00269106	0.00905951	1	Galpha(i)-specific amine GPCRs
regulation of renin secretion into blood stream	0.00269106	0.00905951	1	Galpha(i)-specific amine GPCRs
regulation of phosphatidylinositol dephosphorylation	0.00269106	0.00905951	1	Galpha(i)-specific amine GPCRs
positive regulation of the force of heart contraction by chemical signal	0.00269106	0.00905951	1	Galpha(i)-specific amine GPCRs
negative regulation of gamma-aminobutyric acid secretion	0.00269106	0.00905951	1	Galpha(i)-specific amine GPCRs
regulation of regulated secretory pathway	0.00273802	0.00915545	2	Galpha(i)-specific amine GPCRs, Dopamine D2 receptor
regulation of dephosphorylation	0.00273802	0.00915545	2	Galpha(i)-specific amine GPCRs, Dopamine D2 receptor
regulation of cation channel activity	0.00273802	0.00915545	2	Galpha(i)-specific amine GPCRs, Dopamine D2 receptor
regulation of secretion	0.0027463	0.00916253	3	Galpha(i)-specific amine GPCRs, Neuregulin 1, Dopamine D2 receptor
regulation of kinase activity	0.00280065	0.00932297	3	Galpha(i)-specific amine GPCRs, Neuregulin 1, Dopamine D2 receptor
positive regulation of peptidyl-tyrosine phosphorylation	0.00282746	0.00939121	2	Galpha(i)-specific amine GPCRs, Neuregulin 1
response to endogenous stimulus	0.00288551	0.00956267	4	Galpha(i)-specific amine GPCRs, Neuregulin 1, Histone H3, Dopamine D2 receptor
cardiac muscle cell myoblast differentiation	0.00295983	0.00967962	1	Neuregulin 1
saliva secretion	0.00295983	0.00967962	1	Galpha(i)-specific amine GPCRs
cardiac endothelial cell differentiation	0.00295983	0.00967962	1	Neuregulin 1
positive regulation of cAMP-dependent protein kinase activity	0.00295983	0.00967962	1	Galpha(i)-specific amine GPCRs
adenylate cyclase-inhibiting serotonin receptor signaling pathway	0.00295983	0.00967962	1	Galpha(i)-specific amine GPCRs
regulation of sodium:proton antiporter activity	0.00295983	0.00967962	1	Galpha(i)-specific amine GPCRs
cell development	0.00298902	0.00975363	4	Galpha(i)-specific amine GPCRs, Neuregulin 1, Histone H3, Dopamine D2 receptor
learning	0.00306645	0.0099844	2	Galpha(i)-specific amine GPCRs, Dopamine D2 receptor
central nervous system neuron differentiation	0.00312291	0.010124	2	Galpha(i)-specific amine GPCRs, Dopamine D2 receptor
adenylate cyclase-modulating G protein-coupled receptor signaling pathway	0.00312291	0.010124	2	Galpha(i)-specific amine GPCRs, Dopamine D2 receptor
gastro-intestinal system smooth muscle contraction	0.00322853	0.0104436	1	Galpha(i)-specific amine GPCRs
carboxylic acid transport	0.00333417	0.0107619	2	Galpha(i)-specific amine GPCRs, Dopamine D2 receptor
positive regulation of phosphorylation	0.00342057	0.0110017	3	Galpha(i)-specific amine GPCRs, Neuregulin 1, Dopamine D2 receptor
regulation of cell communication	0.00342329	0.0110017	5	Galpha(i)-specific amine GPCRs, Neuregulin 1, Histone H3.1, Histone H3, Dopamine D2 receptor
thermoception	0.00349717	0.0110017	1	Galpha(i)-specific amine GPCRs
positive regulation of skeletal muscle tissue growth	0.00349717	0.0110017	1	Galpha(i)-specific amine GPCRs
regulation of histone exchange	0.00349717	0.0110017	1	Histone H3
negative regulation of serotonin secretion	0.00349717	0.0110017	1	Galpha(i)-specific amine GPCRs
positive regulation of adenylate cyclase-activating G protein-coupled receptor signaling pathway	0.00349717	0.0110017	1	Galpha(i)-specific amine GPCRs
positive regulation of histone exchange	0.00349717	0.0110017	1	Histone H3
negative regulation of epinephrine secretion	0.00349717	0.0110017	1	Galpha(i)-specific amine GPCRs
adenylate cyclase-inhibiting G protein-coupled acetylcholine receptor signaling pathway	0.00349717	0.0110017	1	Galpha(i)-specific amine GPCRs
positive regulation of autophagosome maturation	0.00349717	0.0110017	1	Galpha(i)-specific amine GPCRs
response to psychosocial stress	0.00349717	0.0110017	1	Galpha(i)-specific amine GPCRs
regulation of insulin secretion	0.00351193	0.0110248	2	Galpha(i)-specific amine GPCRs, Dopamine D2 receptor
protein-DNA complex assembly	0.00353195	0.0110643	2	Histone H3.1, Histone H3
regulation of synaptic plasticity	0.00355203	0.0110818	2	Galpha(i)-specific amine GPCRs, Dopamine D2 receptor
regulation of signaling	0.00355244	0.0110818	5	Galpha(i)-specific amine GPCRs, Neuregulin 1, Histone H3.1, Histone H3, Dopamine D2 receptor
regulation of protein binding	0.00357216	0.01112	2	Galpha(i)-specific amine GPCRs, Neuregulin 1
regulation of immune system process	0.0037444	0.0116254	4	Galpha(i)-specific amine GPCRs, Histone H3.1, Histone H3, Dopamine D2 receptor
positive regulation of heart rate by epinephrine-norepinephrine	0.00376575	0.0116254	1	Galpha(i)-specific amine GPCRs
regulation of the force of heart contraction by chemical signal	0.00376575	0.0116254	1	Galpha(i)-specific amine GPCRs
depurination	0.00376575	0.0116254	1	Histone H3
regulation of blood pressure	0.00379718	0.0116981	2	Galpha(i)-specific amine GPCRs, Dopamine D2 receptor
regulation of synapse organization	0.00394378	0.0121247	2	Galpha(i)-specific amine GPCRs, Dopamine D2 receptor
regulation of glucocorticoid secretion	0.00403427	0.012251	1	Neuregulin 1
regulation of heart rate by chemical signal	0.00403427	0.012251	1	Galpha(i)-specific amine GPCRs
regulation of skeletal muscle tissue growth	0.00403427	0.012251	1	Galpha(i)-specific amine GPCRs
positive regulation of uterine smooth muscle contraction	0.00403427	0.012251	1	Galpha(i)-specific amine GPCRs
regulation of epinephrine secretion	0.00403427	0.012251	1	Galpha(i)-specific amine GPCRs
endocardium development	0.00403427	0.012251	1	Neuregulin 1
response to organic substance	0.00404323	0.0122532	5	Galpha(i)-specific amine GPCRs, Neuregulin 1, Histone H3.1, Histone H3, Dopamine D2 receptor
calcium ion transport	0.00407153	0.0122889	2	Galpha(i)-specific amine GPCRs, Dopamine D2 receptor
regulation of heart contraction	0.00407153	0.0122889	2	Galpha(i)-specific amine GPCRs, Dopamine D2 receptor
regulation of cell migration	0.00420836	0.0126762	3	Galpha(i)-specific amine GPCRs, Neuregulin 1, Dopamine D2 receptor
regulation of transferase activity	0.00427943	0.0127539	3	Galpha(i)-specific amine GPCRs, Neuregulin 1, Dopamine D2 receptor
chromatin remodeling	0.00428875	0.0127539	2	Histone H3.1, Histone H3
negative regulation of synaptic transmission, GABAergic	0.00430272	0.0127539	1	Galpha(i)-specific amine GPCRs
negative regulation of urine volume	0.00430272	0.0127539	1	Galpha(i)-specific amine GPCRs
positive regulation of blood pressure by epinephrine-norepinephrine	0.00430272	0.0127539	1	Galpha(i)-specific amine GPCRs
positive regulation of axon regeneration	0.00430272	0.0127539	1	Neuregulin 1
positive regulation of penile erection	0.00430272	0.0127539	1	Galpha(i)-specific amine GPCRs
cardioblast differentiation	0.00430272	0.0127539	1	Neuregulin 1
muscle contraction	0.00435496	0.0128575	2	Galpha(i)-specific amine GPCRs, Dopamine D2 receptor
regulation of synapse structure or activity	0.00435496	0.0128575	2	Galpha(i)-specific amine GPCRs, Dopamine D2 receptor
organic acid transport	0.00444399	0.0130944	2	Galpha(i)-specific amine GPCRs, Dopamine D2 receptor
response to ethanol	0.00453387	0.0132548	2	Galpha(i)-specific amine GPCRs, Dopamine D2 receptor
regulation of exocytosis	0.00453387	0.0132548	2	Galpha(i)-specific amine GPCRs, Dopamine D2 receptor
positive regulation of phosphorus metabolic process	0.00453407	0.0132548	3	Galpha(i)-specific amine GPCRs, Neuregulin 1, Dopamine D2 receptor
positive regulation of phosphate metabolic process	0.00453407	0.0132548	3	Galpha(i)-specific amine GPCRs, Neuregulin 1, Dopamine D2 receptor
negative regulation of transcription by RNA polymerase II	0.0045619	0.0132563	3	Galpha(i)-specific amine GPCRs, Histone H3.1, Histone H3
regulation of systemic arterial blood pressure by norepinephrine-epinephrine	0.00457111	0.0132563	1	Galpha(i)-specific amine GPCRs
positive regulation of neuron projection regeneration	0.00457111	0.0132563	1	Neuregulin 1
regulation of saliva secretion	0.00457111	0.0132563	1	Galpha(i)-specific amine GPCRs
positive regulation of cell cycle process	0.00457913	0.0132563	2	Galpha(i)-specific amine GPCRs, Dopamine D2 receptor
protein-DNA complex subunit organization	0.00473922	0.0136931	2	Histone H3.1, Histone H3
regulation of protein localization	0.00475971	0.0137257	3	Galpha(i)-specific amine GPCRs, Neuregulin 1, Dopamine D2 receptor
positive regulation of cell differentiation	0.00477883	0.0137541	3	Galpha(i)-specific amine GPCRs, Neuregulin 1, Dopamine D2 receptor
regulation of uterine smooth muscle contraction	0.00483944	0.0138217	1	Galpha(i)-specific amine GPCRs
negative regulation of neuron migration	0.00483944	0.0138217	1	Neuregulin 1
negative regulation of glutamate secretion	0.00483944	0.0138217	1	Galpha(i)-specific amine GPCRs
gastric acid secretion	0.00483944	0.0138217	1	Galpha(i)-specific amine GPCRs
regulation of peptide hormone secretion	0.00487851	0.0139065	2	Galpha(i)-specific amine GPCRs, Dopamine D2 receptor
regulation of cell motility	0.00498242	0.0141756	3	Galpha(i)-specific amine GPCRs, Neuregulin 1, Dopamine D2 receptor
regulation of peptide secretion	0.00506719	0.0143603	2	Galpha(i)-specific amine GPCRs, Dopamine D2 receptor
regulation of peptidyl-tyrosine phosphorylation	0.00509101	0.0143603	2	Galpha(i)-specific amine GPCRs, Neuregulin 1
regulation of serotonin secretion	0.00510771	0.0143603	1	Galpha(i)-specific amine GPCRs
regulation of penile erection	0.00510771	0.0143603	1	Galpha(i)-specific amine GPCRs
positive regulation of calcium ion import across plasma membrane	0.00510771	0.0143603	1	Galpha(i)-specific amine GPCRs
positive regulation of cardiac muscle cell differentiation	0.00510771	0.0143603	1	Neuregulin 1
regulation of peptide transport	0.00511488	0.0143603	2	Galpha(i)-specific amine GPCRs, Dopamine D2 receptor
autophagy	0.00516279	0.0144403	2	Galpha(i)-specific amine GPCRs, Dopamine D2 receptor
process utilizing autophagic mechanism	0.00516279	0.0144403	2	Galpha(i)-specific amine GPCRs, Dopamine D2 receptor
regulation of neurotransmitter levels	0.00528349	0.0147501	2	Galpha(i)-specific amine GPCRs, Dopamine D2 receptor
negative regulation of calcium ion-dependent exocytosis	0.00537592	0.0148938	1	Galpha(i)-specific amine GPCRs
positive regulation of calcineurin-mediated signaling	0.00537592	0.0148938	1	Neuregulin 1
glial cell fate commitment	0.00537592	0.0148938	1	Neuregulin 1
positive regulation of calcineurin-NFAT signaling cascade	0.00537592	0.0148938	1	Neuregulin 1
cell migration	0.00538501	0.0148938	3	Galpha(i)-specific amine GPCRs, Neuregulin 1, Dopamine D2 receptor
regulation of myeloid cell differentiation	0.00547933	0.0151266	2	Histone H3.1, Histone H3
receptor-mediated endocytosis	0.00550404	0.0151387	2	Galpha(i)-specific amine GPCRs, Dopamine D2 receptor
regulation of ion transmembrane transporter activity	0.00550404	0.0151387	2	Galpha(i)-specific amine GPCRs, Dopamine D2 receptor
positive regulation of protein modification process	0.00558311	0.0153255	3	Galpha(i)-specific amine GPCRs, Neuregulin 1, Dopamine D2 receptor
macromolecule metabolic process	0.00559344	0.0153255	6	Galpha(i)-specific amine GPCRs, Neuregulin 1, Histone H3.1, ZNF307, Histone H3, Dopamine D2 receptor
regulation of vascular associated smooth muscle contraction	0.00564406	0.0153255	1	Galpha(i)-specific amine GPCRs
regulation of autophagosome maturation	0.00564406	0.0153255	1	Galpha(i)-specific amine GPCRs
positive regulation of AMPA receptor activity	0.00564406	0.0153255	1	Galpha(i)-specific amine GPCRs
ventricular trabecula myocardium morphogenesis	0.00564406	0.0153255	1	Neuregulin 1
positive regulation of epidermal growth factor-activated receptor activity	0.00564406	0.0153255	1	Galpha(i)-specific amine GPCRs
lipid transport	0.00567852	0.015391	2	Galpha(i)-specific amine GPCRs, Dopamine D2 receptor
regulation of locomotion	0.00571053	0.0154496	3	Galpha(i)-specific amine GPCRs, Neuregulin 1, Dopamine D2 receptor
DNA conformation change	0.00580471	0.0156759	2	Histone H3.1, Histone H3
positive regulation of intracellular signal transduction	0.0058289	0.0157127	3	Galpha(i)-specific amine GPCRs, Neuregulin 1, Dopamine D2 receptor
negative regulation of oligodendrocyte differentiation	0.00591215	0.0157657	1	Galpha(i)-specific amine GPCRs
regulation of gamma-aminobutyric acid secretion	0.00591215	0.0157657	1	Galpha(i)-specific amine GPCRs
serotonin metabolic process	0.00591215	0.0157657	1	Galpha(i)-specific amine GPCRs
dopamine transport	0.00591215	0.0157657	1	Galpha(i)-specific amine GPCRs
base-excision repair, AP site formation	0.00591215	0.0157657	1	Histone H3
negative regulation of norepinephrine secretion	0.00591215	0.0157657	1	Galpha(i)-specific amine GPCRs
regulation of calcium ion transport	0.00598357	0.0159277	2	Galpha(i)-specific amine GPCRs, Dopamine D2 receptor
response to stress	0.00603251	0.0160292	5	Galpha(i)-specific amine GPCRs, Neuregulin 1, Histone H3.1, Histone H3, Dopamine D2 receptor
regulation of transmembrane transporter activity	0.00606101	0.0160763	2	Galpha(i)-specific amine GPCRs, Dopamine D2 receptor
organic anion transport	0.00616498	0.0163051	2	Galpha(i)-specific amine GPCRs, Dopamine D2 receptor
negative regulation of sodium ion transmembrane transporter activity	0.00618017	0.0163051	1	Galpha(i)-specific amine GPCRs
regulation of calcium ion import across plasma membrane	0.00618017	0.0163051	1	Galpha(i)-specific amine GPCRs
negative regulation of gene expression	0.00627217	0.0165186	3	Galpha(i)-specific amine GPCRs, Histone H3.1, Histone H3
regulation of cellular component movement	0.00628351	0.0165192	3	Galpha(i)-specific amine GPCRs, Neuregulin 1, Dopamine D2 receptor
response to toxic substance	0.00632249	0.0165924	2	Galpha(i)-specific amine GPCRs, Dopamine D2 receptor
negative regulation of multicellular organism growth	0.00644812	0.016734	1	Galpha(i)-specific amine GPCRs
olfactory behavior	0.00644812	0.016734	1	Galpha(i)-specific amine GPCRs
negative regulation of platelet aggregation	0.00644812	0.016734	1	Galpha(i)-specific amine GPCRs
negative regulation of sodium ion transmembrane transport	0.00644812	0.016734	1	Galpha(i)-specific amine GPCRs
positive regulation of adenylate cyclase activity	0.00644812	0.016734	1	Galpha(i)-specific amine GPCRs
regulation of corticosteroid hormone secretion	0.00644812	0.016734	1	Neuregulin 1
negative regulation of catabolic process	0.00645517	0.016734	2	Galpha(i)-specific amine GPCRs, Neuregulin 1
regulation of blood circulation	0.00664309	0.0171613	2	Galpha(i)-specific amine GPCRs, Dopamine D2 receptor
positive regulation of cytosolic calcium ion concentration	0.00664309	0.0171613	2	Galpha(i)-specific amine GPCRs, Dopamine D2 receptor
positive regulation of cell population proliferation	0.00671209	0.0172301	3	Galpha(i)-specific amine GPCRs, Neuregulin 1, Dopamine D2 receptor
NMDA glutamate receptor clustering	0.00671602	0.0172301	1	Galpha(i)-specific amine GPCRs
regulation of blood volume by renin-angiotensin	0.00671602	0.0172301	1	Galpha(i)-specific amine GPCRs
diet induced thermogenesis	0.00671602	0.0172301	1	Galpha(i)-specific amine GPCRs
regulation of innate immune response	0.00677886	0.0173613	2	Galpha(i)-specific amine GPCRs, Dopamine D2 receptor
female pregnancy	0.00680616	0.0174013	2	Galpha(i)-specific amine GPCRs, Histone H3
muscle cell differentiation	0.00683352	0.0174413	2	Neuregulin 1, Histone H3
negative regulation of multicellular organismal process	0.00693901	0.0176734	3	Galpha(i)-specific amine GPCRs, Neuregulin 1, Dopamine D2 receptor
glycogen catabolic process	0.00698386	0.0176734	1	Galpha(i)-specific amine GPCRs
catecholamine transport	0.00698386	0.0176734	1	Galpha(i)-specific amine GPCRs
telomere capping	0.00698386	0.0176734	1	Histone H3
primary amino compound metabolic process	0.00698386	0.0176734	1	Galpha(i)-specific amine GPCRs
negative regulation of protein metabolic process	0.0069995	0.0176829	3	Galpha(i)-specific amine GPCRs, Neuregulin 1, Dopamine D2 receptor
regulation of biological quality	0.00702314	0.0177126	5	Galpha(i)-specific amine GPCRs, Neuregulin 1, Histone H3.1, Histone H3, Dopamine D2 receptor
lipid localization	0.00710993	0.0179011	2	Galpha(i)-specific amine GPCRs, Dopamine D2 receptor
muscle system process	0.00713785	0.0179411	2	Galpha(i)-specific amine GPCRs, Dopamine D2 receptor
response to mechanical stimulus	0.00716583	0.017981	2	Galpha(i)-specific amine GPCRs, Dopamine D2 receptor
regulation of transporter activity	0.00719385	0.018021	2	Galpha(i)-specific amine GPCRs, Dopamine D2 receptor
glucan catabolic process	0.00725163	0.0180442	1	Galpha(i)-specific amine GPCRs
negative regulation of vascular associated smooth muscle cell migration	0.00725163	0.0180442	1	Galpha(i)-specific amine GPCRs
negative regulation of heart rate	0.00725163	0.0180442	1	Galpha(i)-specific amine GPCRs
positive regulation of protein kinase A signaling	0.00725163	0.0180442	1	Galpha(i)-specific amine GPCRs
short-term memory	0.00751934	0.0186169	1	Galpha(i)-specific amine GPCRs
positive regulation of cell growth involved in cardiac muscle cell development	0.00751934	0.0186169	1	Galpha(i)-specific amine GPCRs
cellular polysaccharide catabolic process	0.00751934	0.0186169	1	Galpha(i)-specific amine GPCRs
nervous system development	0.0076068	0.0188022	4	Galpha(i)-specific amine GPCRs, Neuregulin 1, Histone H3, Dopamine D2 receptor
regulation of protein phosphorylation	0.00764799	0.0188726	3	Galpha(i)-specific amine GPCRs, Neuregulin 1, Dopamine D2 receptor
regulation of protein secretion	0.00767804	0.0188886	2	Galpha(i)-specific amine GPCRs, Dopamine D2 receptor
positive regulation of protein depolymerization	0.00778699	0.0188886	1	Galpha(i)-specific amine GPCRs
negative regulation of DNA recombination at telomere	0.00778699	0.0188886	1	Histone H3
negative regulation of sodium ion transport	0.00778699	0.0188886	1	Galpha(i)-specific amine GPCRs
positive regulation of cardiocyte differentiation	0.00778699	0.0188886	1	Neuregulin 1
postsynapse to nucleus signaling pathway	0.00778699	0.0188886	1	Neuregulin 1
regulation of DNA recombination at telomere	0.00778699	0.0188886	1	Histone H3
heat generation	0.00778699	0.0188886	1	Galpha(i)-specific amine GPCRs
neuron differentiation	0.00778973	0.0188886	3	Galpha(i)-specific amine GPCRs, Neuregulin 1, Dopamine D2 receptor
cell-cell signaling by wnt	0.0077941	0.0188886	2	Galpha(i)-specific amine GPCRs, Dopamine D2 receptor
Wnt signaling pathway	0.0077941	0.0188886	2	Galpha(i)-specific amine GPCRs, Dopamine D2 receptor
cell-cell signaling	0.00791998	0.0191625	3	Galpha(i)-specific amine GPCRs, Neuregulin 1, Dopamine D2 receptor
localization of cell	0.00801195	0.0193085	3	Galpha(i)-specific amine GPCRs, Neuregulin 1, Dopamine D2 receptor
cell motility	0.00801195	0.0193085	3	Galpha(i)-specific amine GPCRs, Neuregulin 1, Dopamine D2 receptor
positive regulation of cell cycle	0.00802864	0.0193085	2	Galpha(i)-specific amine GPCRs, Dopamine D2 receptor
regulation of cardiac muscle cell differentiation	0.00805458	0.0193085	1	Neuregulin 1
regulation of cAMP-dependent protein kinase activity	0.00805458	0.0193085	1	Galpha(i)-specific amine GPCRs
negative regulation of protein phosphorylation	0.00805819	0.0193085	2	Galpha(i)-specific amine GPCRs, Dopamine D2 receptor
positive regulation of ion transport	0.00808778	0.0193483	2	Galpha(i)-specific amine GPCRs, Dopamine D2 receptor
response to hormone	0.00818448	0.0195482	3	Galpha(i)-specific amine GPCRs, Neuregulin 1, Histone H3
regulation of cellular component organization	0.00820557	0.0195671	4	Galpha(i)-specific amine GPCRs, Neuregulin 1, Histone H3, Dopamine D2 receptor
negative regulation of cell death	0.00825144	0.0196349	3	Galpha(i)-specific amine GPCRs, Neuregulin 1, Dopamine D2 receptor
positive regulation of secretion by cell	0.00829636	0.0196349	2	Galpha(i)-specific amine GPCRs, Dopamine D2 receptor
polysaccharide catabolic process	0.0083221	0.0196349	1	Galpha(i)-specific amine GPCRs
negative regulation of homotypic cell-cell adhesion	0.0083221	0.0196349	1	Galpha(i)-specific amine GPCRs
negative regulation of amino acid transport	0.0083221	0.0196349	1	Galpha(i)-specific amine GPCRs
positive regulation of protein localization to cell surface	0.0083221	0.0196349	1	Neuregulin 1
multi-multicellular organism process	0.00832635	0.0196349	2	Galpha(i)-specific amine GPCRs, Histone H3
transmembrane transport	0.00850896	0.0200338	3	Galpha(i)-specific amine GPCRs, Neuregulin 1, Dopamine D2 receptor
positive regulation of sodium ion transmembrane transporter activity	0.00858956	0.020128	1	Galpha(i)-specific amine GPCRs
regulation of adenylate cyclase-activating G protein-coupled receptor signaling pathway	0.00858956	0.020128	1	Galpha(i)-specific amine GPCRs
positive regulation of myelination	0.00858956	0.020128	1	Neuregulin 1
MAPK cascade	0.00862908	0.0201888	2	Galpha(i)-specific amine GPCRs, Neuregulin 1
presynaptic modulation of chemical synaptic transmission	0.00885697	0.020634	1	Galpha(i)-specific amine GPCRs
positive regulation of digestive system process	0.00885697	0.020634	1	Galpha(i)-specific amine GPCRs
regulation of organelle organization	0.00886927	0.020634	3	Galpha(i)-specific amine GPCRs, Histone H3, Dopamine D2 receptor
regulation of cytosolic calcium ion concentration	0.00887486	0.020634	2	Galpha(i)-specific amine GPCRs, Dopamine D2 receptor
rhythmic process	0.00899894	0.0208899	2	Galpha(i)-specific amine GPCRs, Dopamine D2 receptor
regulation of protein catabolic process	0.00906128	0.0210019	2	Galpha(i)-specific amine GPCRs, Neuregulin 1
positive regulation of membrane protein ectodomain proteolysis	0.00912431	0.021082	1	Galpha(i)-specific amine GPCRs
regulation of steroid hormone secretion	0.00912431	0.021082	1	Neuregulin 1
positive regulation of transcription by RNA polymerase II	0.00913838	0.021082	3	Galpha(i)-specific amine GPCRs, Neuregulin 1, Dopamine D2 receptor
regulation of response to external stimulus	0.00929644	0.0214135	3	Galpha(i)-specific amine GPCRs, Neuregulin 1, Dopamine D2 receptor
secretion by tissue	0.00939158	0.0215577	1	Galpha(i)-specific amine GPCRs
neurotransmitter-gated ion channel clustering	0.00939158	0.0215577	1	Galpha(i)-specific amine GPCRs
regulation of response to stimulus	0.00940254	0.0215577	5	Galpha(i)-specific amine GPCRs, Neuregulin 1, Histone H3.1, Histone H3, Dopamine D2 receptor
positive regulation of catalytic activity	0.00950001	0.0217477	3	Galpha(i)-specific amine GPCRs, Neuregulin 1, Dopamine D2 receptor
response to ketone	0.00953516	0.0217946	2	Galpha(i)-specific amine GPCRs, Neuregulin 1
adenylate cyclase-activating dopamine receptor signaling pathway	0.0096588	0.0220096	1	Galpha(i)-specific amine GPCRs
positive regulation of glial cell proliferation	0.0096588	0.0220096	1	Neuregulin 1
response to light stimulus	0.00969559	0.0220597	2	Galpha(i)-specific amine GPCRs, Dopamine D2 receptor
axonogenesis	0.00972782	0.0220992	2	Galpha(i)-specific amine GPCRs, Dopamine D2 receptor
positive regulation of gene expression	0.00991526	0.0224125	3	Galpha(i)-specific amine GPCRs, Neuregulin 1, Dopamine D2 receptor
negative regulation of insulin secretion involved in cellular response to glucose stimulus	0.00992595	0.0224125	1	Galpha(i)-specific amine GPCRs
G protein-coupled acetylcholine receptor signaling pathway	0.00992595	0.0224125	1	Galpha(i)-specific amine GPCRs
positive regulation of cardiac muscle cell proliferation	0.00992595	0.0224125	1	Neuregulin 1
negative regulation of phosphorylation	0.0101842	0.0228767	2	Galpha(i)-specific amine GPCRs, Dopamine D2 receptor
adaptive thermogenesis	0.010193	0.0228767	1	Galpha(i)-specific amine GPCRs
monoamine transport	0.010193	0.0228767	1	Galpha(i)-specific amine GPCRs
positive regulation of skeletal muscle tissue development	0.010193	0.0228767	1	Galpha(i)-specific amine GPCRs
regulation of presynaptic cytosolic calcium ion concentration	0.0104601	0.0234407	1	Galpha(i)-specific amine GPCRs
positive regulation of secretion	0.0105161	0.0235309	2	Galpha(i)-specific amine GPCRs, Dopamine D2 receptor
camera-type eye development	0.0105831	0.0236451	2	Galpha(i)-specific amine GPCRs, Dopamine D2 receptor
negative regulation of immune response	0.0106167	0.0236846	2	Galpha(i)-specific amine GPCRs, Dopamine D2 receptor
chemosensory behavior	0.010727	0.0237881	1	Galpha(i)-specific amine GPCRs
positive regulation of sodium ion transmembrane transport	0.010727	0.0237881	1	Galpha(i)-specific amine GPCRs
regulation of norepinephrine secretion	0.010727	0.0237881	1	Galpha(i)-specific amine GPCRs
synaptic membrane adhesion	0.010727	0.0237881	1	Neuregulin 1
regulation of cation transmembrane transport	0.0107852	0.0238814	2	Galpha(i)-specific amine GPCRs, Dopamine D2 receptor
regulation of binding	0.0108869	0.0240708	2	Galpha(i)-specific amine GPCRs, Neuregulin 1
negative regulation of signal transduction	0.0109214	0.0241113	3	Galpha(i)-specific amine GPCRs, Neuregulin 1, Dopamine D2 receptor
positive regulation of protein autophosphorylation	0.010994	0.024164	1	Neuregulin 1
ammonium ion metabolic process	0.010994	0.024164	1	Galpha(i)-specific amine GPCRs
indole-containing compound metabolic process	0.010994	0.024164	1	Galpha(i)-specific amine GPCRs
cellular response to organic substance	0.0111919	0.0245628	4	Galpha(i)-specific amine GPCRs, Histone H3.1, Histone H3, Dopamine D2 receptor
regulation of axon regeneration	0.0112608	0.024569	1	Neuregulin 1
negative regulation of vascular associated smooth muscle cell proliferation	0.0112608	0.024569	1	Galpha(i)-specific amine GPCRs
myelination in peripheral nervous system	0.0112608	0.024569	1	Neuregulin 1
peripheral nervous system axon ensheathment	0.0112608	0.024569	1	Neuregulin 1
regulation of phosphorylation	0.0113079	0.0246357	3	Galpha(i)-specific amine GPCRs, Neuregulin 1, Dopamine D2 receptor
regulation of epidermal growth factor-activated receptor activity	0.0115276	0.0249317	1	Galpha(i)-specific amine GPCRs
regulation of membrane protein ectodomain proteolysis	0.0115276	0.0249317	1	Galpha(i)-specific amine GPCRs
positive regulation of muscle organ development	0.0115276	0.0249317	1	Galpha(i)-specific amine GPCRs
positive regulation of lyase activity	0.0115276	0.0249317	1	Galpha(i)-specific amine GPCRs
positive regulation of striated muscle tissue development	0.0115276	0.0249317	1	Galpha(i)-specific amine GPCRs
ERBB2 signaling pathway	0.0117943	0.0254347	1	Neuregulin 1
positive regulation of muscle tissue development	0.0117943	0.0254347	1	Galpha(i)-specific amine GPCRs
cell surface receptor signaling pathway involved in cell-cell signaling	0.0120341	0.0255288	2	Galpha(i)-specific amine GPCRs, Dopamine D2 receptor
phototransduction, visible light	0.012061	0.0255288	1	Galpha(i)-specific amine GPCRs
negative regulation of smooth muscle contraction	0.012061	0.0255288	1	Galpha(i)-specific amine GPCRs
negative regulation of systemic arterial blood pressure	0.012061	0.0255288	1	Galpha(i)-specific amine GPCRs
intestinal absorption	0.012061	0.0255288	1	Galpha(i)-specific amine GPCRs
regulation of dopamine metabolic process	0.012061	0.0255288	1	Galpha(i)-specific amine GPCRs
inhibitory postsynaptic potential	0.012061	0.0255288	1	Galpha(i)-specific amine GPCRs
negative regulation of cardiac muscle cell apoptotic process	0.012061	0.0255288	1	Neuregulin 1
positive regulation of systemic arterial blood pressure	0.012061	0.0255288	1	Galpha(i)-specific amine GPCRs
positive regulation of cyclase activity	0.012061	0.0255288	1	Galpha(i)-specific amine GPCRs
regulation of proton transport	0.012061	0.0255288	1	Galpha(i)-specific amine GPCRs
G protein-coupled serotonin receptor signaling pathway	0.012061	0.0255288	1	Galpha(i)-specific amine GPCRs
regulation of cardiocyte differentiation	0.012061	0.0255288	1	Neuregulin 1
response to organic cyclic compound	0.0121226	0.0256228	3	Galpha(i)-specific amine GPCRs, Neuregulin 1, Dopamine D2 receptor
response to alcohol	0.012141	0.0256252	2	Galpha(i)-specific amine GPCRs, Dopamine D2 receptor
anion transport	0.0122125	0.0257396	2	Galpha(i)-specific amine GPCRs, Dopamine D2 receptor
multicellular organismal homeostasis	0.0122842	0.0258541	2	Galpha(i)-specific amine GPCRs, Dopamine D2 receptor
regulation of neuron projection regeneration	0.0123276	0.0259088	1	Neuregulin 1
regulation of response to biotic stimulus	0.012356	0.025932	2	Galpha(i)-specific amine GPCRs, Dopamine D2 receptor
response to hypoxia	0.0124281	0.0260465	2	Galpha(i)-specific amine GPCRs, Dopamine D2 receptor
cellular carbohydrate catabolic process	0.0125941	0.0262098	1	Galpha(i)-specific amine GPCRs
bone resorption	0.0125941	0.0262098	1	Galpha(i)-specific amine GPCRs
regulation of platelet aggregation	0.0125941	0.0262098	1	Galpha(i)-specific amine GPCRs
regulation of AMPA receptor activity	0.0125941	0.0262098	1	Galpha(i)-specific amine GPCRs
negative regulation of glial cell differentiation	0.0125941	0.0262098	1	Galpha(i)-specific amine GPCRs
negative regulation of defense response	0.0127548	0.0264682	2	Galpha(i)-specific amine GPCRs, Dopamine D2 receptor
positive regulation of heart rate	0.0128606	0.0264682	1	Galpha(i)-specific amine GPCRs
regulation of catecholamine metabolic process	0.0128606	0.0264682	1	Galpha(i)-specific amine GPCRs
reflex	0.0128606	0.0264682	1	Galpha(i)-specific amine GPCRs
ventricular cardiac muscle cell differentiation	0.0128606	0.0264682	1	Neuregulin 1
regulation of glutamate secretion	0.0128606	0.0264682	1	Galpha(i)-specific amine GPCRs
chromatin remodeling at centromere	0.0128606	0.0264682	1	Histone H3
cardiac conduction system development	0.0128606	0.0264682	1	Neuregulin 1
locomotion	0.0129541	0.026624	3	Galpha(i)-specific amine GPCRs, Neuregulin 1, Dopamine D2 receptor
regulation of microtubule depolymerization	0.013127	0.0267959	1	Galpha(i)-specific amine GPCRs
positive regulation of ATPase activity	0.013127	0.0267959	1	Galpha(i)-specific amine GPCRs
positive regulation of calcium ion import	0.013127	0.0267959	1	Galpha(i)-specific amine GPCRs
sensory perception of temperature stimulus	0.013127	0.0267959	1	Galpha(i)-specific amine GPCRs
cellular aromatic compound metabolic process	0.0131278	0.0267959	4	Galpha(i)-specific amine GPCRs, ZNF307, Histone H3, Dopamine D2 receptor
chemical synaptic transmission	0.0132705	0.0269679	2	Galpha(i)-specific amine GPCRs, Dopamine D2 receptor
axon development	0.0132705	0.0269679	2	Galpha(i)-specific amine GPCRs, Dopamine D2 receptor
anterograde trans-synaptic signaling	0.0132705	0.0269679	2	Galpha(i)-specific amine GPCRs, Dopamine D2 receptor
eye development	0.0133077	0.0269679	2	Galpha(i)-specific amine GPCRs, Dopamine D2 receptor
regulation of protein-containing complex assembly	0.013345	0.0269679	2	Neuregulin 1, Histone H3
negative regulation of organic acid transport	0.0133933	0.0269679	1	Galpha(i)-specific amine GPCRs
entrainment of circadian clock	0.0133933	0.0269679	1	Galpha(i)-specific amine GPCRs
respiratory system process	0.0133933	0.0269679	1	Galpha(i)-specific amine GPCRs
estrous cycle	0.0133933	0.0269679	1	Galpha(i)-specific amine GPCRs
heart trabecula morphogenesis	0.0133933	0.0269679	1	Neuregulin 1
positive regulation of cellular protein metabolic process	0.0134727	0.0270911	3	Galpha(i)-specific amine GPCRs, Neuregulin 1, Dopamine D2 receptor
response to decreased oxygen levels	0.0134944	0.0270981	2	Galpha(i)-specific amine GPCRs, Dopamine D2 receptor
generation of neurons	0.0135816	0.0271007	3	Galpha(i)-specific amine GPCRs, Neuregulin 1, Dopamine D2 receptor
visual system development	0.013607	0.0271007	2	Galpha(i)-specific amine GPCRs, Dopamine D2 receptor
regulation of protein kinase A signaling	0.0136596	0.0271007	1	Galpha(i)-specific amine GPCRs
regulation of systemic arterial blood pressure by renin-angiotensin	0.0136596	0.0271007	1	Galpha(i)-specific amine GPCRs
negative regulation of striated muscle cell apoptotic process	0.0136596	0.0271007	1	Neuregulin 1
regulation of the force of heart contraction	0.0136596	0.0271007	1	Galpha(i)-specific amine GPCRs
regulation of cell growth involved in cardiac muscle cell development	0.0136596	0.0271007	1	Galpha(i)-specific amine GPCRs
photoperiodism	0.0136596	0.0271007	1	Galpha(i)-specific amine GPCRs
negative regulation of platelet activation	0.0136596	0.0271007	1	Galpha(i)-specific amine GPCRs
cellular macromolecule metabolic process	0.0137288	0.0272016	5	Galpha(i)-specific amine GPCRs, Neuregulin 1, ZNF307, Histone H3, Dopamine D2 receptor
sensory system development	0.0138713	0.0273088	2	Galpha(i)-specific amine GPCRs, Dopamine D2 receptor
regulation of hemopoiesis	0.0139092	0.0273088	2	Histone H3.1, Histone H3
Schwann cell development	0.0139259	0.0273088	1	Neuregulin 1
negative regulation of heart contraction	0.0139259	0.0273088	1	Galpha(i)-specific amine GPCRs
DNA replication-independent nucleosome assembly	0.0139259	0.0273088	1	Histone H3
positive regulation of protein-containing complex disassembly	0.0139259	0.0273088	1	Galpha(i)-specific amine GPCRs
positive regulation of smooth muscle contraction	0.0139259	0.0273088	1	Galpha(i)-specific amine GPCRs
negative regulation of cell communication	0.0139297	0.0273088	3	Galpha(i)-specific amine GPCRs, Neuregulin 1, Dopamine D2 receptor
negative regulation of signaling	0.0139852	0.0273457	3	Galpha(i)-specific amine GPCRs, Neuregulin 1, Dopamine D2 receptor
organic hydroxy compound metabolic process	0.0139853	0.0273457	2	Galpha(i)-specific amine GPCRs, Dopamine D2 receptor
cell morphogenesis involved in neuron differentiation	0.0140233	0.0273842	2	Galpha(i)-specific amine GPCRs, Dopamine D2 receptor
positive regulation of developmental process	0.0141151	0.0274613	3	Galpha(i)-specific amine GPCRs, Neuregulin 1, Dopamine D2 receptor
negative regulation of smooth muscle cell migration	0.014192	0.0274613	1	Galpha(i)-specific amine GPCRs
DNA replication-independent nucleosome organization	0.014192	0.0274613	1	Histone H3
negative regulation of regulated secretory pathway	0.014192	0.0274613	1	Galpha(i)-specific amine GPCRs
positive regulation of microtubule polymerization or depolymerization	0.014192	0.0274613	1	Galpha(i)-specific amine GPCRs
regulation of skeletal muscle tissue development	0.014192	0.0274613	1	Galpha(i)-specific amine GPCRs
regulation of vascular associated smooth muscle cell migration	0.014192	0.0274613	1	Galpha(i)-specific amine GPCRs
regulation of metal ion transport	0.0142145	0.027469	2	Galpha(i)-specific amine GPCRs, Dopamine D2 receptor
trans-synaptic signaling	0.0143297	0.0276171	2	Galpha(i)-specific amine GPCRs, Dopamine D2 receptor
transmembrane receptor protein tyrosine kinase signaling pathway	0.0144068	0.0276171	2	Galpha(i)-specific amine GPCRs, Neuregulin 1
regulation of membrane potential	0.0144454	0.0276171	2	Galpha(i)-specific amine GPCRs, Dopamine D2 receptor
centromere complex assembly	0.0144581	0.0276171	1	Histone H3
brown fat cell differentiation	0.0144581	0.0276171	1	Galpha(i)-specific amine GPCRs
serotonin receptor signaling pathway	0.0144581	0.0276171	1	Galpha(i)-specific amine GPCRs
cAMP-mediated signaling	0.0144581	0.0276171	1	Galpha(i)-specific amine GPCRs
protein kinase C-activating G protein-coupled receptor signaling pathway	0.0144581	0.0276171	1	Galpha(i)-specific amine GPCRs
negative regulation of blood circulation	0.0144581	0.0276171	1	Galpha(i)-specific amine GPCRs
blood circulation	0.0146002	0.0278527	2	Galpha(i)-specific amine GPCRs, Dopamine D2 receptor
negative regulation of extrinsic apoptotic signaling pathway in absence of ligand	0.0147242	0.0279459	1	Neuregulin 1
regulation of protein localization to cell surface	0.0147242	0.0279459	1	Neuregulin 1
neuromuscular synaptic transmission	0.0147242	0.0279459	1	Galpha(i)-specific amine GPCRs
negative regulation of signal transduction in absence of ligand	0.0147242	0.0279459	1	Neuregulin 1
response to steroid hormone	0.0148339	0.0281183	2	Galpha(i)-specific amine GPCRs, Neuregulin 1
negative regulation of lipid catabolic process	0.0149902	0.0283783	1	Galpha(i)-specific amine GPCRs
cellular calcium ion homeostasis	0.0151086	0.0285663	2	Galpha(i)-specific amine GPCRs, Dopamine D2 receptor
myoblast differentiation	0.0152561	0.0288084	1	Neuregulin 1
eating behavior	0.0155219	0.0291624	1	Galpha(i)-specific amine GPCRs
regulation of calcineurin-NFAT signaling cascade	0.0155219	0.0291624	1	Neuregulin 1
Schwann cell differentiation	0.0155219	0.0291624	1	Neuregulin 1
positive regulation of vascular associated smooth muscle cell proliferation	0.0155219	0.0291624	1	Galpha(i)-specific amine GPCRs
positive regulation of protein metabolic process	0.0156116	0.029294	3	Galpha(i)-specific amine GPCRs, Neuregulin 1, Dopamine D2 receptor
synaptic transmission, cholinergic	0.0157877	0.0295499	1	Galpha(i)-specific amine GPCRs
regulation of cardiac muscle cell contraction	0.0157877	0.0295499	1	Galpha(i)-specific amine GPCRs
regulation of calcineurin-mediated signaling	0.0160535	0.0299233	1	Neuregulin 1
negative regulation of anion transport	0.0160535	0.0299233	1	Galpha(i)-specific amine GPCRs
regulation of homotypic cell-cell adhesion	0.0160535	0.0299233	1	Galpha(i)-specific amine GPCRs
negative regulation of phosphate metabolic process	0.0160677	0.0299233	2	Galpha(i)-specific amine GPCRs, Dopamine D2 receptor
negative regulation of phosphorus metabolic process	0.0161082	0.0299613	2	Galpha(i)-specific amine GPCRs, Dopamine D2 receptor
neuron projection morphogenesis	0.0161488	0.0299993	2	Galpha(i)-specific amine GPCRs, Dopamine D2 receptor
calcium ion homeostasis	0.0162301	0.0301127	2	Galpha(i)-specific amine GPCRs, Dopamine D2 receptor
positive regulation of calcium-mediated signaling	0.0163192	0.0302026	1	Neuregulin 1
skeletal muscle contraction	0.0163192	0.0302026	1	Galpha(i)-specific amine GPCRs
plasma membrane bounded cell projection morphogenesis	0.0163933	0.0303021	2	Galpha(i)-specific amine GPCRs, Dopamine D2 receptor
positive regulation of bone mineralization	0.0165848	0.030567	1	Galpha(i)-specific amine GPCRs
postsynaptic membrane organization	0.0165848	0.030567	1	Galpha(i)-specific amine GPCRs
modulation of chemical synaptic transmission	0.0165982	0.030567	2	Galpha(i)-specific amine GPCRs, Dopamine D2 receptor
regulation of phosphate metabolic process	0.0166599	0.0305674	3	Galpha(i)-specific amine GPCRs, Neuregulin 1, Dopamine D2 receptor
regulation of phosphorus metabolic process	0.0166804	0.0305674	3	Galpha(i)-specific amine GPCRs, Neuregulin 1, Dopamine D2 receptor
regulation of trans-synaptic signaling	0.0166805	0.0305674	2	Galpha(i)-specific amine GPCRs, Dopamine D2 receptor
cell projection morphogenesis	0.0167217	0.0305674	2	Galpha(i)-specific amine GPCRs, Dopamine D2 receptor
response to metal ion	0.0167217	0.0305674	2	Galpha(i)-specific amine GPCRs, Dopamine D2 receptor
regulation of ion transmembrane transport	0.0167217	0.0305674	2	Galpha(i)-specific amine GPCRs, Dopamine D2 receptor
negative regulation of muscle contraction	0.0168503	0.0306894	1	Galpha(i)-specific amine GPCRs
response to dietary excess	0.0168503	0.0306894	1	Galpha(i)-specific amine GPCRs
positive regulation of epidermal growth factor receptor signaling pathway	0.0168503	0.0306894	1	Galpha(i)-specific amine GPCRs
cellular divalent inorganic cation homeostasis	0.0169285	0.0307941	2	Galpha(i)-specific amine GPCRs, Dopamine D2 receptor
negative regulation of intracellular signal transduction	0.0171364	0.0311342	2	Galpha(i)-specific amine GPCRs, Dopamine D2 receptor
positive regulation of cytokine production	0.0172198	0.0312477	2	Galpha(i)-specific amine GPCRs, Dopamine D2 receptor
neurogenesis	0.0172622	0.0312864	3	Galpha(i)-specific amine GPCRs, Neuregulin 1, Dopamine D2 receptor
positive regulation of excitatory postsynaptic potential	0.0173812	0.0314256	1	Galpha(i)-specific amine GPCRs
positive regulation of ERBB signaling pathway	0.0173812	0.0314256	1	Galpha(i)-specific amine GPCRs
inorganic cation transmembrane transport	0.0175977	0.0317784	2	Galpha(i)-specific amine GPCRs, Dopamine D2 receptor
negative regulation of gliogenesis	0.0176466	0.0318207	1	Galpha(i)-specific amine GPCRs
organic cyclic compound metabolic process	0.0176639	0.0318207	4	Galpha(i)-specific amine GPCRs, ZNF307, Histone H3, Dopamine D2 receptor
regulation of protein modification process	0.0177916	0.0320049	3	Galpha(i)-specific amine GPCRs, Neuregulin 1, Dopamine D2 receptor
negative regulation of protein modification process	0.0178092	0.0320049	2	Galpha(i)-specific amine GPCRs, Dopamine D2 receptor
regulation of systemic arterial blood pressure by hormone	0.0179119	0.0320733	1	Galpha(i)-specific amine GPCRs
acetylcholine receptor signaling pathway	0.0179119	0.0320733	1	Galpha(i)-specific amine GPCRs
negative regulation of exocytosis	0.0179119	0.0320733	1	Galpha(i)-specific amine GPCRs
response to oxygen levels	0.0180218	0.032203	2	Galpha(i)-specific amine GPCRs, Dopamine D2 receptor
positive regulation of signal transduction	0.0180276	0.032203	3	Galpha(i)-specific amine GPCRs, Neuregulin 1, Dopamine D2 receptor
regulation of cardiac muscle cell proliferation	0.0181772	0.0324312	1	Neuregulin 1
cell part morphogenesis	0.0184073	0.0327025	2	Galpha(i)-specific amine GPCRs, Dopamine D2 receptor
regulation of neuron migration	0.0184423	0.0327025	1	Neuregulin 1
positive regulation of sodium ion transport	0.0184423	0.0327025	1	Galpha(i)-specific amine GPCRs
positive regulation of cardiac muscle hypertrophy	0.0184423	0.0327025	1	Galpha(i)-specific amine GPCRs
positive regulation of nucleic acid-templated transcription	0.0184614	0.0327025	3	Galpha(i)-specific amine GPCRs, Neuregulin 1, Dopamine D2 receptor
positive regulation of transcription, DNA-templated	0.0184614	0.0327025	3	Galpha(i)-specific amine GPCRs, Neuregulin 1, Dopamine D2 receptor
regulation of response to stress	0.0184833	0.0327025	3	Galpha(i)-specific amine GPCRs, Neuregulin 1, Dopamine D2 receptor
positive regulation of multicellular organismal process	0.0185051	0.0327025	3	Galpha(i)-specific amine GPCRs, Neuregulin 1, Dopamine D2 receptor
positive regulation of RNA biosynthetic process	0.018527	0.0327025	3	Galpha(i)-specific amine GPCRs, Neuregulin 1, Dopamine D2 receptor
divalent inorganic cation homeostasis	0.0186664	0.0328651	2	Galpha(i)-specific amine GPCRs, Dopamine D2 receptor
activation of adenylate cyclase activity	0.0187075	0.0328651	1	Galpha(i)-specific amine GPCRs
cellular response to acetylcholine	0.0187075	0.0328651	1	Galpha(i)-specific amine GPCRs
response to acetylcholine	0.0187075	0.0328651	1	Galpha(i)-specific amine GPCRs
circulatory system process	0.018753	0.0329063	2	Galpha(i)-specific amine GPCRs, Dopamine D2 receptor
vasoconstriction	0.0189725	0.0331351	1	Galpha(i)-specific amine GPCRs
trabecula morphogenesis	0.0189725	0.0331351	1	Neuregulin 1
positive regulation of muscle hypertrophy	0.0189725	0.0331351	1	Galpha(i)-specific amine GPCRs
regulation of calcium ion-dependent exocytosis	0.0189725	0.0331351	1	Galpha(i)-specific amine GPCRs
muscle structure development	0.0190579	0.0332452	2	Neuregulin 1, Histone H3
negative regulation of cellular process	0.0191683	0.0333986	5	Galpha(i)-specific amine GPCRs, Neuregulin 1, Histone H3.1, Histone H3, Dopamine D2 receptor
glucose transmembrane transport	0.0192375	0.0334019	1	Neuregulin 1
cellular response to alkaloid	0.0192375	0.0334019	1	Galpha(i)-specific amine GPCRs
neuron cellular homeostasis	0.0192375	0.0334019	1	Galpha(i)-specific amine GPCRs
movement of cell or subcellular component	0.0192801	0.0334368	3	Galpha(i)-specific amine GPCRs, Neuregulin 1, Dopamine D2 receptor
response to radiation	0.0193209	0.0334686	2	Galpha(i)-specific amine GPCRs, Dopamine D2 receptor
intracellular signal transduction	0.0193699	0.0335144	3	Galpha(i)-specific amine GPCRs, Neuregulin 1, Dopamine D2 receptor
regulation of feeding behavior	0.0195025	0.0335876	1	Galpha(i)-specific amine GPCRs
base-excision repair	0.0195025	0.0335876	1	Histone H3
negative regulation of ossification	0.0195025	0.0335876	1	Galpha(i)-specific amine GPCRs
positive regulation of heart contraction	0.0195025	0.0335876	1	Galpha(i)-specific amine GPCRs
response to chemical	0.0195767	0.0336764	5	Galpha(i)-specific amine GPCRs, Neuregulin 1, Histone H3.1, Histone H3, Dopamine D2 receptor
endosome to lysosome transport	0.0197673	0.0338869	1	Galpha(i)-specific amine GPCRs
behavioral fear response	0.0197673	0.0338869	1	Galpha(i)-specific amine GPCRs
regulation of oligodendrocyte differentiation	0.0197673	0.0338869	1	Galpha(i)-specific amine GPCRs
organic substance metabolic process	0.0198216	0.0339407	6	Galpha(i)-specific amine GPCRs, Neuregulin 1, Histone H3.1, ZNF307, Histone H3, Dopamine D2 receptor
synaptic transmission, glutamatergic	0.0200322	0.0342226	1	Galpha(i)-specific amine GPCRs
regulation of protein autophosphorylation	0.0200322	0.0342226	1	Neuregulin 1
supramolecular fiber organization	0.0201194	0.0343323	2	Histone H3.1, Histone H3
negative chemotaxis	0.0202969	0.0344376	1	Neuregulin 1
regulation of cardiac muscle cell apoptotic process	0.0202969	0.0344376	1	Neuregulin 1
regulation of extrinsic apoptotic signaling pathway in absence of ligand	0.0202969	0.0344376	1	Neuregulin 1
negative regulation of interleukin-6 production	0.0202969	0.0344376	1	Galpha(i)-specific amine GPCRs
hexose transmembrane transport	0.0202969	0.0344376	1	Neuregulin 1
regulation of anatomical structure size	0.0203888	0.0345541	2	Galpha(i)-specific amine GPCRs, Neuregulin 1
regulation of phospholipid metabolic process	0.0205616	0.0347678	1	Galpha(i)-specific amine GPCRs
regulation of ATPase activity	0.0205616	0.0347678	1	Galpha(i)-specific amine GPCRs
regulation of cellular protein localization	0.0206144	0.0348176	2	Galpha(i)-specific amine GPCRs, Neuregulin 1
positive regulation of molecular function	0.020746	0.0349768	3	Galpha(i)-specific amine GPCRs, Neuregulin 1, Dopamine D2 receptor
regulation of actin filament-based movement	0.0208262	0.0349768	1	Galpha(i)-specific amine GPCRs
monosaccharide transmembrane transport	0.0208262	0.0349768	1	Neuregulin 1
behavioral defense response	0.0208262	0.0349768	1	Galpha(i)-specific amine GPCRs
positive regulation of muscle contraction	0.0208262	0.0349768	1	Galpha(i)-specific amine GPCRs
regulation of mitotic cell cycle	0.0209778	0.0351915	2	Galpha(i)-specific amine GPCRs, Dopamine D2 receptor
positive regulation of nervous system process	0.0210908	0.0353016	1	Neuregulin 1
negative regulation of lipid transport	0.0210908	0.0353016	1	Neuregulin 1
cell morphogenesis involved in differentiation	0.0213438	0.0355444	2	Galpha(i)-specific amine GPCRs, Dopamine D2 receptor
positive regulation of blood circulation	0.0213553	0.0355444	1	Galpha(i)-specific amine GPCRs
exploration behavior	0.0213553	0.0355444	1	Galpha(i)-specific amine GPCRs
gamma-aminobutyric acid signaling pathway	0.0213553	0.0355444	1	Galpha(i)-specific amine GPCRs
regulation of striated muscle tissue development	0.0213553	0.0355444	1	Galpha(i)-specific amine GPCRs
metal ion transport	0.0213898	0.035562	2	Galpha(i)-specific amine GPCRs, Dopamine D2 receptor
cation transmembrane transport	0.0214818	0.0356752	2	Galpha(i)-specific amine GPCRs, Dopamine D2 receptor
carbohydrate transmembrane transport	0.0216198	0.0357447	1	Neuregulin 1
positive regulation of biomineral tissue development	0.0216198	0.0357447	1	Galpha(i)-specific amine GPCRs
regulation of sodium ion transmembrane transporter activity	0.0216198	0.0357447	1	Galpha(i)-specific amine GPCRs
bone remodeling	0.0216198	0.0357447	1	Galpha(i)-specific amine GPCRs
regulation of striated muscle cell apoptotic process	0.0218841	0.0360616	1	Neuregulin 1
negative regulation of muscle cell apoptotic process	0.0218841	0.0360616	1	Neuregulin 1
positive regulation of biomineralization	0.0218841	0.0360616	1	Galpha(i)-specific amine GPCRs
fear response	0.0221485	0.0363658	1	Galpha(i)-specific amine GPCRs
phototransduction	0.0221485	0.0363658	1	Galpha(i)-specific amine GPCRs
cellular response to amyloid-beta	0.0221485	0.0363658	1	Galpha(i)-specific amine GPCRs
cellular nitrogen compound metabolic process	0.0221665	0.0363658	4	Galpha(i)-specific amine GPCRs, ZNF307, Histone H3, Dopamine D2 receptor
negative regulation of response to external stimulus	0.0224117	0.0366888	2	Galpha(i)-specific amine GPCRs, Dopamine D2 receptor
positive regulation of vasoconstriction	0.0224127	0.0366888	1	Galpha(i)-specific amine GPCRs
cell population proliferation	0.0225527	0.0368774	2	Neuregulin 1, Histone H3
inorganic ion transmembrane transport	0.0225998	0.0368779	2	Galpha(i)-specific amine GPCRs, Dopamine D2 receptor
positive regulation of RNA metabolic process	0.0226679	0.0368779	3	Galpha(i)-specific amine GPCRs, Neuregulin 1, Dopamine D2 receptor
musculoskeletal movement	0.0226769	0.0368779	1	Galpha(i)-specific amine GPCRs
regulation of systemic arterial blood pressure mediated by a chemical signal	0.0226769	0.0368779	1	Galpha(i)-specific amine GPCRs
multicellular organismal movement	0.0226769	0.0368779	1	Galpha(i)-specific amine GPCRs
regulation of protein transport	0.0228358	0.0370957	2	Galpha(i)-specific amine GPCRs, Dopamine D2 receptor
endocytosis	0.0228831	0.0371047	2	Galpha(i)-specific amine GPCRs, Dopamine D2 receptor
cellular response to chemical stimulus	0.0228986	0.0371047	4	Galpha(i)-specific amine GPCRs, Histone H3.1, Histone H3, Dopamine D2 receptor
regulation of muscle organ development	0.0229411	0.0371047	1	Galpha(i)-specific amine GPCRs
regulation of muscle tissue development	0.0229411	0.0371047	1	Galpha(i)-specific amine GPCRs
negative regulation of DNA recombination	0.0232052	0.0373693	1	Histone H3
ventricular cardiac muscle tissue morphogenesis	0.0232052	0.0373693	1	Neuregulin 1
positive regulation of axon extension	0.0232052	0.0373693	1	Neuregulin 1
regulation of platelet activation	0.0232052	0.0373693	1	Galpha(i)-specific amine GPCRs
cellular metal ion homeostasis	0.0234066	0.0376529	2	Galpha(i)-specific amine GPCRs, Dopamine D2 receptor
regulation of calcium ion import	0.0234692	0.0376722	1	Galpha(i)-specific amine GPCRs
regulation of digestive system process	0.0234692	0.0376722	1	Galpha(i)-specific amine GPCRs
positive regulation of ossification	0.023997	0.038478	1	Galpha(i)-specific amine GPCRs
regulation of transmembrane transport	0.0240802	0.0385697	2	Galpha(i)-specific amine GPCRs, Dopamine D2 receptor
positive regulation of cell communication	0.0241496	0.0386366	3	Galpha(i)-specific amine GPCRs, Neuregulin 1, Dopamine D2 receptor
negative regulation of blood coagulation	0.0242609	0.0386366	1	Galpha(i)-specific amine GPCRs
glycogen metabolic process	0.0242609	0.0386366	1	Galpha(i)-specific amine GPCRs
regulation of postsynaptic membrane neurotransmitter receptor levels	0.0242609	0.0386366	1	Galpha(i)-specific amine GPCRs
double-strand break repair via nonhomologous end joining	0.0242609	0.0386366	1	Histone H3
positive regulation of signaling	0.0242777	0.0386366	3	Galpha(i)-specific amine GPCRs, Neuregulin 1, Dopamine D2 receptor
cellular component morphogenesis	0.0244688	0.0388633	2	Galpha(i)-specific amine GPCRs, Dopamine D2 receptor
glucan metabolic process	0.0245246	0.0388633	1	Galpha(i)-specific amine GPCRs
negative regulation of hemostasis	0.0245246	0.0388633	1	Galpha(i)-specific amine GPCRs
cellular glucan metabolic process	0.0245246	0.0388633	1	Galpha(i)-specific amine GPCRs
regulation of establishment of protein localization	0.024762	0.0391561	2	Galpha(i)-specific amine GPCRs, Dopamine D2 receptor
neuron fate commitment	0.0247884	0.0391561	1	Neuregulin 1
negative regulation of coagulation	0.0247884	0.0391561	1	Galpha(i)-specific amine GPCRs
modulation of excitatory postsynaptic potential	0.025052	0.039447	1	Galpha(i)-specific amine GPCRs
regulation of sodium ion transmembrane transport	0.025052	0.039447	1	Galpha(i)-specific amine GPCRs
positive regulation of blood pressure	0.025052	0.039447	1	Galpha(i)-specific amine GPCRs
cytokine-mediated signaling pathway	0.0251554	0.0395679	2	Histone H3.1, Histone H3
chromatin organization	0.0253036	0.0397359	2	Histone H3.1, Histone H3
regulation of sensory perception of pain	0.0253156	0.0397359	1	Galpha(i)-specific amine GPCRs
regulation of intracellular signal transduction	0.0254219	0.0398606	3	Galpha(i)-specific amine GPCRs, Neuregulin 1, Dopamine D2 receptor
regulation of vascular associated smooth muscle cell proliferation	0.0255791	0.0399808	1	Galpha(i)-specific amine GPCRs
regulation of amino acid transport	0.0255791	0.0399808	1	Galpha(i)-specific amine GPCRs
respiratory gaseous exchange by respiratory system	0.0255791	0.0399808	1	Galpha(i)-specific amine GPCRs
positive regulation of dendritic spine development	0.0258426	0.0403079	1	Neuregulin 1
positive regulation of macroautophagy	0.0258426	0.0403079	1	Galpha(i)-specific amine GPCRs
liver regeneration	0.026106	0.0406336	1	Galpha(i)-specific amine GPCRs
endocrine process	0.026106	0.0406336	1	Galpha(i)-specific amine GPCRs
Rho protein signal transduction	0.0263693	0.0409578	1	Galpha(i)-specific amine GPCRs
ERBB signaling pathway	0.0263693	0.0409578	1	Neuregulin 1
positive regulation of macromolecule biosynthetic process	0.0264887	0.0411003	3	Galpha(i)-specific amine GPCRs, Neuregulin 1, Dopamine D2 receptor
cyclic-nucleotide-mediated signaling	0.0266326	0.0412376	1	Galpha(i)-specific amine GPCRs
regulation of myelination	0.0266326	0.0412376	1	Neuregulin 1
negative regulation of immune system process	0.0271109	0.0418784	2	Galpha(i)-specific amine GPCRs, Dopamine D2 receptor
G protein-coupled receptor signaling pathway, coupled to cyclic nucleotide second messenger	0.027159	0.0418784	1	Galpha(i)-specific amine GPCRs
detection of visible light	0.027159	0.0418784	1	Galpha(i)-specific amine GPCRs
positive regulation of signaling receptor activity	0.027159	0.0418784	1	Galpha(i)-specific amine GPCRs
regulation of cell population proliferation	0.0272232	0.0419338	3	Galpha(i)-specific amine GPCRs, Neuregulin 1, Dopamine D2 receptor
regulation of cell death	0.0272781	0.0419749	3	Galpha(i)-specific amine GPCRs, Neuregulin 1, Dopamine D2 receptor
metabolic process	0.0273659	0.0419796	6	Galpha(i)-specific amine GPCRs, Neuregulin 1, Histone H3.1, ZNF307, Histone H3, Dopamine D2 receptor
ventricular cardiac muscle tissue development	0.0274221	0.0419796	1	Neuregulin 1
negative regulation of tumor necrosis factor production	0.0274221	0.0419796	1	Galpha(i)-specific amine GPCRs
transmission of nerve impulse	0.0274221	0.0419796	1	Galpha(i)-specific amine GPCRs
regulation of sensory perception	0.0274221	0.0419796	1	Galpha(i)-specific amine GPCRs
positive regulation of wound healing	0.0276852	0.0422952	1	Galpha(i)-specific amine GPCRs
response to amyloid-beta	0.0276852	0.0422952	1	Galpha(i)-specific amine GPCRs
receptor clustering	0.0279481	0.0426095	1	Galpha(i)-specific amine GPCRs
negative regulation of tumor necrosis factor superfamily cytokine production	0.0279481	0.0426095	1	Galpha(i)-specific amine GPCRs
metal ion homeostasis	0.0281898	0.0429224	2	Galpha(i)-specific amine GPCRs, Dopamine D2 receptor
positive regulation of calcium ion transport into cytosol	0.0282111	0.0429224	1	Galpha(i)-specific amine GPCRs
cellular cation homeostasis	0.0286576	0.0435324	2	Galpha(i)-specific amine GPCRs, Dopamine D2 receptor
negative regulation of response to stimulus	0.0286705	0.0435324	3	Galpha(i)-specific amine GPCRs, Neuregulin 1, Dopamine D2 receptor
positive regulation of nucleobase-containing compound metabolic process	0.0289538	0.0438897	3	Galpha(i)-specific amine GPCRs, Neuregulin 1, Dopamine D2 receptor
negative regulation of chromosome organization	0.0289995	0.0438897	1	Histone H3
endothelial cell differentiation	0.0289995	0.0438897	1	Neuregulin 1
sensory organ development	0.0290238	0.0438897	2	Galpha(i)-specific amine GPCRs, Dopamine D2 receptor
cellular component organization	0.0291888	0.0440943	5	Galpha(i)-specific amine GPCRs, Neuregulin 1, Histone H3.1, Histone H3, Dopamine D2 receptor
digestive system process	0.0292621	0.0441156	1	Galpha(i)-specific amine GPCRs
cardiac muscle tissue morphogenesis	0.0292621	0.0441156	1	Neuregulin 1
neural crest cell development	0.0295248	0.0444664	1	Neuregulin 1
cellular ion homeostasis	0.029762	0.0447712	2	Galpha(i)-specific amine GPCRs, Dopamine D2 receptor
response to cold	0.0297873	0.0447712	1	Galpha(i)-specific amine GPCRs
peripheral nervous system development	0.0300498	0.0451202	1	Neuregulin 1
response to xenobiotic stimulus	0.0301341	0.0452011	2	Galpha(i)-specific amine GPCRs, Dopamine D2 receptor
enzyme linked receptor protein signaling pathway	0.0301874	0.0452355	2	Galpha(i)-specific amine GPCRs, Neuregulin 1
cellular response to organic cyclic compound	0.0302408	0.0452699	2	Galpha(i)-specific amine GPCRs, Dopamine D2 receptor
regulation of cardiac muscle hypertrophy	0.0303122	0.0453313	1	Galpha(i)-specific amine GPCRs
biological process involved in intraspecies interaction between organisms	0.0305746	0.0455862	1	Galpha(i)-specific amine GPCRs
negative regulation of smooth muscle cell proliferation	0.0305746	0.0455862	1	Galpha(i)-specific amine GPCRs
social behavior	0.0305746	0.0455862	1	Galpha(i)-specific amine GPCRs
positive regulation of potassium ion transport	0.0308369	0.0459254	1	Galpha(i)-specific amine GPCRs
organic substance transport	0.0308639	0.0459254	3	Galpha(i)-specific amine GPCRs, Neuregulin 1, Dopamine D2 receptor
vasodilation	0.0310992	0.0462293	1	Galpha(i)-specific amine GPCRs
regulation of transport	0.031278	0.0463874	3	Galpha(i)-specific amine GPCRs, Neuregulin 1, Dopamine D2 receptor
stem cell development	0.0313614	0.0463874	1	Neuregulin 1
mesenchymal cell development	0.0313614	0.0463874	1	Neuregulin 1
regulation of bone mineralization	0.0313614	0.0463874	1	Galpha(i)-specific amine GPCRs
negative regulation of wound healing	0.0313614	0.0463874	1	Galpha(i)-specific amine GPCRs
negative regulation of biological process	0.0314183	0.0464254	5	Galpha(i)-specific amine GPCRs, Neuregulin 1, Histone H3.1, Histone H3, Dopamine D2 receptor
positive regulation of cellular biosynthetic process	0.0314863	0.0464798	3	Galpha(i)-specific amine GPCRs, Neuregulin 1, Dopamine D2 receptor
negative regulation of lipid localization	0.0316235	0.0464978	1	Neuregulin 1
regulation of lipid catabolic process	0.0316235	0.0464978	1	Galpha(i)-specific amine GPCRs
positive regulation of Ras protein signal transduction	0.0316235	0.0464978	1	Neuregulin 1
regulation of muscle hypertrophy	0.0316235	0.0464978	1	Galpha(i)-specific amine GPCRs
regulation of blood coagulation	0.0318855	0.0467906	1	Galpha(i)-specific amine GPCRs
regulation of microtubule polymerization or depolymerization	0.0318855	0.0467906	1	Galpha(i)-specific amine GPCRs
regulation of hemostasis	0.0324095	0.0475126	1	Galpha(i)-specific amine GPCRs
regulation of cardiac muscle contraction	0.0326714	0.0477554	1	Galpha(i)-specific amine GPCRs
response to testosterone	0.0326714	0.0477554	1	Galpha(i)-specific amine GPCRs
regulation of epidermal growth factor receptor signaling pathway	0.0326714	0.0477554	1	Galpha(i)-specific amine GPCRs
neuron projection development	0.0327929	0.047886	2	Galpha(i)-specific amine GPCRs, Dopamine D2 receptor
signal transduction	0.032983	0.0481164	5	Galpha(i)-specific amine GPCRs, Neuregulin 1, Histone H3.1, Histone H3, Dopamine D2 receptor
response to mineralocorticoid	0.033195	0.0483551	1	Galpha(i)-specific amine GPCRs
positive regulation of biosynthetic process	0.0332116	0.0483551	3	Galpha(i)-specific amine GPCRs, Neuregulin 1, Dopamine D2 receptor
energy reserve metabolic process	0.0334567	0.0486167	1	Galpha(i)-specific amine GPCRs
regulation of coagulation	0.0334567	0.0486167	1	Galpha(i)-specific amine GPCRs
cellular component organization or biogenesis	0.0336064	0.0487589	5	Galpha(i)-specific amine GPCRs, Neuregulin 1, Histone H3.1, Histone H3, Dopamine D2 receptor
neural crest cell differentiation	0.0337183	0.0487589	1	Neuregulin 1
detection of light stimulus	0.0337183	0.0487589	1	Galpha(i)-specific amine GPCRs
regulation of smooth muscle contraction	0.0337183	0.0487589	1	Galpha(i)-specific amine GPCRs
embryo implantation	0.0337183	0.0487589	1	Histone H3
positive regulation of gliogenesis	0.0339799	0.0489943	1	Neuregulin 1
regulation of dendritic spine development	0.0339799	0.0489943	1	Neuregulin 1
regulation of neurotransmitter receptor activity	0.0339799	0.0489943	1	Galpha(i)-specific amine GPCRs
cation homeostasis	0.0341856	0.0491333	2	Galpha(i)-specific amine GPCRs, Dopamine D2 receptor
cardiac ventricle morphogenesis	0.0342414	0.0491333	1	Neuregulin 1
muscle tissue morphogenesis	0.0342414	0.0491333	1	Neuregulin 1
carbohydrate transport	0.0342414	0.0491333	1	Neuregulin 1
cellular polysaccharide metabolic process	0.0342414	0.0491333	1	Galpha(i)-specific amine GPCRs
regulation of cellular amine metabolic process	0.0345029	0.0494427	1	Galpha(i)-specific amine GPCRs
regulation of ion transport	0.0345235	0.0494427	2	Galpha(i)-specific amine GPCRs, Dopamine D2 receptor
regulation of cellular process	0.0347469	0.0496442	7	ZNF165, Galpha(i)-specific amine GPCRs, Neuregulin 1, Histone H3.1, ZNF307, Histone H3, Dopamine D2 receptor
positive regulation of cold-induced thermogenesis	0.0347643	0.0496442	1	Galpha(i)-specific amine GPCRs
body fluid secretion	0.0347643	0.0496442	1	Galpha(i)-specific amine GPCRs
animal organ development	0.0348238	0.0496815	4	Galpha(i)-specific amine GPCRs, Neuregulin 1, Histone H3, Dopamine D2 receptor
regulation of ERBB signaling pathway	0.0350256	0.0498738	1	Galpha(i)-specific amine GPCRs
response to antibiotic	0.0350256	0.0498738	1	Galpha(i)-specific amine GPCRs
inorganic ion homeostasis	0.0350896	0.0499172	2	Galpha(i)-specific amine GPCRs, Dopamine D2 receptor
